# Supplementary material for: Investigation on performance of multiple AI-based auto-contouring systems in organs at risks (OARs) delineation
Source: Phys Eng Sci Med. 2024 Sep 2;47(3):1123–40. doi: 10.1007/s13246-024-01434-9 (PMC11408550; doi:10.1007/s13246-024-01434-9)
Supplement: Supplementary file 1 — (xlsx 4242 KB) [file 13246_2024_1434_MOESM1_ESM.xlsx]

## Sheet: Brain
Anatomical Site: Brain
	Radiotherapy AI	Limbus AI v1.6	Limbus AI v1.5	Therapanacea	MIM	Siemens AIRC	RadFormation
HN5	0.984721	0.984126	0.984142	0.989585	0.967654	0.96588	0.984175
B1	0.95456	0.949788	0.949803	0.955952	0.950247	0.957334	0.955129
B2	0.954895	0.960334	0.960304	0.960344	0.955517	0.951338	0.960718
B3	0.964949	0.960445	0.960493	0.964361	0.960087	0.961747	0.961512
B4	0.942019	0.950376	0.950316	0.948611	0.944854	0.942966	0.950056
B5	0.959819	0.960043	0.960051	0.961894	0.95486	0.959013	0.960838
B6	0.954389	0.958535	0.958517	0.958847	0.951363	0.954202	0.959553
B7	0.968827	0.967755	0.967796	0.971661	0.96032	0.967468	0.969236
B8	0.942774	0.950799	0.950765	0.949202	0.946894	0.935664	0.947223
B9	0.951389	0.959224	0.959166	0.957433	0.955395	0.952697	0.958072
Average	0.957834	0.960143	0.960135	0.961789	0.954719	0.954831	0.960651
Scatter Plot				Box Plot
Histogram				Q-Q Plot
Shapiro-Wilk Test
	Raidotherapy AI	Limbus AI v1.6	Limbus AI v1.5	Therapanacea	MIM	Siemens AIRC	RadFormation
P-Value	0.428028	0.033801	0.0341642	0.104604	0.883502	0.68805	0.18425
Normality Test Result	Normally Distributed	Not Normally Distributed	Not Normally Distributed	Normally Distributed	Normally Distributed	Normally Distributed	Normally Distributed
Statistical Test Result
Data Set [1]	Data Set [2]	Type of test performed	P-Value	Result
Radiotherapy AI	Limbus AI v1.6	Wilcoxon signed-ranked test	0.275391	No statistically significant difference
Radiotherapy AI	Limbus AI v1.5	Wilcoxon signed-ranked test	0.275391	No statistically significant difference
Radiotherapy AI	Therapanacea	Wilcoxon signed-ranked test	0.00390625	Statistically significant difference
Radiotherapy AI	MIM	Wilcoxon signed-ranked test	0.130859	No statistically significant difference
Radiotherapy AI	Siemens AIRC	Wilcoxon signed-ranked test	0.160156	No statistically significant difference
Radiotherapy AI	RadFormation	Wilcoxon signed-ranked test	0.0371094	Statistically significant difference
Limbus AI v1.6	Limbus AI v1.5	Wilcoxon signed-ranked test	0.556641	No statistically significant difference
Limbus AI v1.6	Therapanacea	Wilcoxon signed-ranked test	0.130859	No statistically significant difference
Limbus AI v1.6	MIM	Wilcoxon signed-ranked test	0.00585938	Statistically significant difference
Limbus AI v1.6	Siemens AIRC	Wilcoxon signed-ranked test	0.0839844	No statistically significant difference
Limbus AI v1.6	RadFormation	Wilcoxon signed-ranked test	0.375	No statistically significant difference
Limbus AI v1.5	Therapanacea	Wilcoxon signed-ranked test	0.130859	No statistically significant difference
Limbus AI v1.5	MIM	Wilcoxon signed-ranked test	0.00585938	Statistically significant difference
Limbus AI v1.5	Siemens AIRC	Wilcoxon signed-ranked test	0.0839844	No statistically significant difference
Limbus AI v1.5	RadFormation	Wilcoxon signed-ranked test	0.375	No statistically significant difference
Therapanacea	MIM	Wilcoxon signed-ranked test	0.00195312	Statistically significant difference
Therapanacea	Siemens AIRC	Wilcoxon signed-ranked test	0.00390625	Statistically significant difference
Therapanacea	RadFormation	Wilcoxon signed-ranked test	0.130859	No statistically significant difference
MIM	Siemens AIRC	Wilcoxon signed-ranked test	0.921875	No statistically significant difference
MIM	RadFormation	Wilcoxon signed-ranked test	0.00195312	Statistically significant difference
Siemens AIRC	RadFormation	Wilcoxon signed-ranked test	0.0195312	Statistically significant difference

## Sheet: BrainStem
Anatomical Site: Brainstem
	Radiotherapy AI	Limbus AI v1.6	Limbus AI v1.5	Therapanacea	MIM	Siemens AIRC	RadFormation
HN1	0.889351	0.871219	0.87469	0.863256	0.869988	0.883583	0.836802
HN2	0.820602	0.819433	0.818431	0.824646	0.765534	0.752166	0.757077
HN3	0.801001	0.827759	0.830341	0.854671	0.781639	0.775223	0.767575
HN4	0.902415	0.892537	0.892559	0.873052	0.872517	0.843634	0.807389
HN6	0.814406	0.779642	0.777828	0.769851	0.791829	0.811155	0.744042
HN7	0.863194	0.874256	0.866542	0.863138	0.835386	0.806934	0.805274
HN8	0.880735	0.876744	0.862372	0.89012	0.864545	0.824355	0.875584
HN9	0.920541	0.892152	0.887127	0.903822	0.877079	0.876471	0.827872
HN10	0.877087	0.748609	0.739784	0.779576	0.78737	0.69005	0.745171
B1	0.931503	0.836896	0.829018	0.887045	0.836913	0.755765	0.868379
B2	0.913212	0.827406	0.826266	0.841499	0.753922	0.800948	0.819768
B3	0.92839	0.865698	0.856262	0.871242	0.733684	0.663388	0.883497
B4	0.878936	0.868804	0.86509	0.876464	0.807451	0.766836	0.86921
B5	0.881644	0.84995	0.846748	0.883907	0.808679	0.724984	0.848781
B6	0.883534	0.857045	0.850658	0.874569	0.790065	0.746083	0.888702
B7	0.906657	0.859209	0.852835	0.882106	0.824309	0.742241	0.88261
B8	0.906904	0.87262	0.871883	0.878157	0.802773	0.827627	0.890282
B9	0.829872	0.876753	0.872265	0.88156	0.735137	0.785767	0.887216
B10	0.857717	0.821535	0.821238	0.859906	0.777923	0.70565	0.845264
Average	0.8783	0.84833	0.844312	0.860978	0.806144	0.778045	0.834237
Scatter Plot				Box Plot
Histogram				Q-Q Plot
Shapiro-Wilk Test
	Raidotherapy AI	Limbus AI v1.6	Limbus AI v1.5	Therapanacea	MIM	Siemens AIRC	RadFormation
P-Value	0.195866	0.022845	0.0300338	0.00141352	0.425874	0.989735	0.0268266
Normality Test Result	Normally Distributed	Not Normally Distributed	Not Normally Distributed	Not Normally Distributed	Normally Distributed	Normally Distributed	Not Normally Distributed
Statistical Test Result
Data Set [1]	Data Set [2]	Type of test performed	P-Value	Result
Radiotherapy AI	Limbus AI v1.6	Wilcoxon signed-ranked test	0.00457764	Statistically significant difference
Radiotherapy AI	Limbus AI v1.5	Wilcoxon signed-ranked test	0.00239944	Statistically significant difference
Radiotherapy AI	Therapanacea	Wilcoxon signed-ranked test	0.0602074	No statistically significant difference
Radiotherapy AI	MIM	Student t test	5.73851e-06	Statistically significant difference
Radiotherapy AI	Siemens AIRC	Student t test	4.86338e-07	Statistically significant difference
Radiotherapy AI	RadFormation	Wilcoxon signed-ranked test	0.000335693	Statistically significant difference
Limbus AI v1.6	Limbus AI v1.5	Wilcoxon signed-ranked test	0.000789642	Statistically significant difference
Limbus AI v1.6	Therapanacea	Wilcoxon signed-ranked test	0.0123596	Statistically significant difference
Limbus AI v1.6	MIM	Wilcoxon signed-ranked test	0.000267029	Statistically significant difference
Limbus AI v1.6	Siemens AIRC	Wilcoxon signed-ranked test	3.8147e-05	Statistically significant difference
Limbus AI v1.6	RadFormation	Wilcoxon signed-ranked test	0.225323	No statistically significant difference
Limbus AI v1.5	Therapanacea	Wilcoxon signed-ranked test	0.00239944	Statistically significant difference
Limbus AI v1.5	MIM	Wilcoxon signed-ranked test	0.00141144	Statistically significant difference
Limbus AI v1.5	Siemens AIRC	Wilcoxon signed-ranked test	3.8147e-05	Statistically significant difference
Limbus AI v1.5	RadFormation	Wilcoxon signed-ranked test	0.515278	No statistically significant difference
Therapanacea	MIM	Wilcoxon signed-ranked test	0.000125885	Statistically significant difference
Therapanacea	Siemens AIRC	Wilcoxon signed-ranked test	5.34058e-05	Statistically significant difference
Therapanacea	RadFormation	Wilcoxon signed-ranked test	0.000965118	Statistically significant difference
MIM	Siemens AIRC	Student t test	0.110318	No statistically significant difference
MIM	RadFormation	Wilcoxon signed-ranked test	0.104156	No statistically significant difference
Siemens AIRC	RadFormation	Wilcoxon signed-ranked test	0.0108261	Statistically significant difference

## Sheet: Left Eye
Anatomical Site: Left Eye
	Radiotherapy AI	Limbus AI v1.6	Limbus AI v1.5	Therapanacea	MIM	Siemens AIRC	RadFormation
HN5	0.929916	0.929092	0.926974	0.91904	0.9051	0.86645	0.903246
HN10	0.964377	0.893268	0.893835	0.897938	0.935214	0.902321	0.926973
B1	0.975159	0.870192	0.856872	0.912145	0.924723	0.851972	0.884795
B2	0.978612	0.909296	0.894638	0.957814	0.916657	0.926998	0.907297
B3	0.966366	0.926518	0.937687	0.89978	0.952216	0.908976	0.90984
B4	0.928724	0.922084	0.912686	0.929275	0.909015	0.924648	0.946773
B5	0.940159	0.918597	0.904929	0.935719	0.90878	0.924813	0.939523
B6	0.805676	0.788778	0.790602	0.803309	0.781623	0.796151	0.790661
B7	0.945375	0.923077	0.914326	0.936976	0.894204	0.913626	0.950546
B8	0.90092	0.901265	0.897608	0.88998	0.854608	0.919108	0.924852
B9	0.913557	0.923236	0.907676	0.933035	0.906908	0.942215	0.952834
B10	0.963144	0.903015	0.895972	0.904095	0.906815	0.882517	0.914736
Average	0.934332	0.900702	0.894484	0.909925	0.899655	0.896649	0.912673
Scatter Plot				Box Plot
Histogram				Q-Q Plot
Shapiro-Wilk Test
	Raidotherapy AI	Limbus AI v1.6	Limbus AI v1.5	Therapanacea	MIM	Siemens AIRC	RadFormation
P-Value	0.00961718	0.000726279	0.00687628	0.0145578	0.00703863	0.0483602	0.00502037
Normality Test Result	Not Normally Distributed	Not Normally Distributed	Not Normally Distributed	Not Normally Distributed	Not Normally Distributed	Not Normally Distributed	Not Normally Distributed
Statistical Test Result
Data Set [1]	Data Set [2]	Type of test performed	P-Value	Result
Radiotherapy AI	Limbus AI v1.6	Wilcoxon signed-ranked test	0.00488281	Statistically significant difference
Radiotherapy AI	Limbus AI v1.5	Wilcoxon signed-ranked test	0.000488281	Statistically significant difference
Radiotherapy AI	Therapanacea	Wilcoxon signed-ranked test	0.012207	Statistically significant difference
Radiotherapy AI	MIM	Wilcoxon signed-ranked test	0.000488281	Statistically significant difference
Radiotherapy AI	Siemens AIRC	Wilcoxon signed-ranked test	0.0161133	Statistically significant difference
Radiotherapy AI	RadFormation	Wilcoxon signed-ranked test	0.129395	No statistically significant difference
Limbus AI v1.6	Limbus AI v1.5	Wilcoxon signed-ranked test	0.0268555	Statistically significant difference
Limbus AI v1.6	Therapanacea	Wilcoxon signed-ranked test	0.17627	No statistically significant difference
Limbus AI v1.6	MIM	Wilcoxon signed-ranked test	0.733398	No statistically significant difference
Limbus AI v1.6	Siemens AIRC	Wilcoxon signed-ranked test	0.791016	No statistically significant difference
Limbus AI v1.6	RadFormation	Wilcoxon signed-ranked test	0.0771484	No statistically significant difference
Limbus AI v1.5	Therapanacea	Wilcoxon signed-ranked test	0.0639648	No statistically significant difference
Limbus AI v1.5	MIM	Wilcoxon signed-ranked test	0.677246	No statistically significant difference
Limbus AI v1.5	Siemens AIRC	Wilcoxon signed-ranked test	0.518555	No statistically significant difference
Limbus AI v1.5	RadFormation	Wilcoxon signed-ranked test	0.0209961	Statistically significant difference
Therapanacea	MIM	Wilcoxon signed-ranked test	0.266113	No statistically significant difference
Therapanacea	Siemens AIRC	Wilcoxon signed-ranked test	0.129395	No statistically significant difference
Therapanacea	RadFormation	Wilcoxon signed-ranked test	0.569336	No statistically significant difference
MIM	Siemens AIRC	Wilcoxon signed-ranked test	0.733398	No statistically significant difference
MIM	RadFormation	Wilcoxon signed-ranked test	0.339355	No statistically significant difference
Siemens AIRC	RadFormation	Wilcoxon signed-ranked test	0.012207	Statistically significant difference

## Sheet: Right Eye
Anatomical Site: Right Eye
	Radiotherapy AI	Limbus AI v1.6	Limbus AI v1.5	Therapanacea	MIM	Siemens AIRC	RadFormation
HN5	0.936646	0.934514	0.933586	0.929134	0.920693	0.87457	0.920757
HN10	0.955034	0.913419	0.914226	0.901195	0.913116	0.885973	0.888004
B1	0.966051	0.861849	0.845822	0.919024	0.892525	0.858766	0.860536
B2	0.972359	0.923024	0.910428	0.957198	0.908901	0.924361	0.911696
B3	0.969782	0.953885	0.947263	0.928012	0.942563	0.9526	0.966745
B4	0.941963	0.921063	0.907506	0.92409	0.902523	0.916282	0.945356
B5	0.914156	0.863087	0.852659	0.896439	0.85634	0.87912	0.884569
B6	0.876055	0.887603	0.883746	0.900524	0.896996	0.887392	0.897899
B7	0.934683	0.932878	0.923453	0.936482	0.933617	0.929852	0.930076
B8	0.898061	0.880934	0.879615	0.867892	0.871734	0.882724	0.884657
B9	0.888005	0.866515	0.851427	0.908747	0.866618	0.890187	0.897813
B10	0.968866	0.918422	0.903775	0.932875	0.918309	0.911805	0.940112
Average	0.935138	0.904766	0.896126	0.916801	0.901994	0.899469	0.910685
Scatter Plot				Box Plot
Histogram				Q-Q Plot
Shapiro-Wilk Test
	Raidotherapy AI	Limbus AI v1.6	Limbus AI v1.5	Therapanacea	MIM	Siemens AIRC	RadFormation
P-Value	0.167234	0.244867	0.472493	0.888035	0.849471	0.631559	0.932457
Normality Test Result	Normally Distributed	Normally Distributed	Normally Distributed	Normally Distributed	Normally Distributed	Normally Distributed	Normally Distributed
Statistical Test Result
Data Set [1]	Data Set [2]	Type of test performed	P-Value	Result
Radiotherapy AI	Limbus AI v1.6	Student t test	0.0329273	Statistically significant difference
Radiotherapy AI	Limbus AI v1.5	Student t test	0.00961588	Statistically significant difference
Radiotherapy AI	Therapanacea	Student t test	0.137108	No statistically significant difference
Radiotherapy AI	MIM	Student t test	0.0142143	Statistically significant difference
Radiotherapy AI	Siemens AIRC	Student t test	0.00954982	Statistically significant difference
Radiotherapy AI	RadFormation	Student t test	0.0777657	No statistically significant difference
Limbus AI v1.6	Limbus AI v1.5	Student t test	0.521142	No statistically significant difference
Limbus AI v1.6	Therapanacea	Student t test	0.298298	No statistically significant difference
Limbus AI v1.6	MIM	Student t test	0.817782	No statistically significant difference
Limbus AI v1.6	Siemens AIRC	Student t test	0.663485	No statistically significant difference
Limbus AI v1.6	RadFormation	Student t test	0.645533	No statistically significant difference
Limbus AI v1.5	Therapanacea	Student t test	0.0931984	No statistically significant difference
Limbus AI v1.5	MIM	Student t test	0.63928	No statistically significant difference
Limbus AI v1.5	Siemens AIRC	Student t test	0.791021	No statistically significant difference
Limbus AI v1.5	RadFormation	Student t test	0.279254	No statistically significant difference
Therapanacea	MIM	Student t test	0.161591	No statistically significant difference
Therapanacea	Siemens AIRC	Student t test	0.108645	No statistically significant difference
Therapanacea	RadFormation	Student t test	0.588754	No statistically significant difference
MIM	Siemens AIRC	Student t test	0.820639	No statistically significant difference
MIM	RadFormation	Student t test	0.467139	No statistically significant difference
Siemens AIRC	RadFormation	Student t test	0.354923	No statistically significant difference

## Sheet: Spinalcord
Anatomical Site: Spinalcord
Set 1	Radiotherapy AI	Limbus AI v1.6	Limbus AI v1.5	Therapanacea	MIM	Siemens AIRC	RadFormation			Set 2	Limbus AI v1.6	Limbus AI v1.5	Therapanacea	MIM	Siemens AIRC	RadFormation
HN1	0.743546	0.726153	0.714479	0.730365	0.731884	0.626073	0.705645			L1	0.677097	0.677182	0.677259	0.744341	0.63259	0.751458
HN2	0.64438	0.62581	0.620084	0.664144	0.56284	0.520447	0.594855			L2	0.528488	0.528402	0.502595	0.506502	0.458876	0.551976
HN3	0.800165	0.427281	0.406729	0.750109	0.789197	0.583145	0.813803			L4	0.77029	0.770146	0.806181	0.760304	0.732543	0.734954
HN4	0.803229	0.701581	0.672236	0.751568	0.837301	0.442401	0.837501			L5	0.677063	0.677173	0.655793	0.700369	0.505105	0.707873
HN5	0.749264	0.703623	0.689856	0.756535	0.704159	0.547828	0.73418			BT1	0.75191	0.751758	0.800688	0.659603	0.848802	0.665355
HN6	0.739142	0.775877	0.785813	0.731583	0.628408	0.659925	0.668126			ABO1	0.4785	0.478692	0.442158	0.533368	0.535723	0.520027
HN7	0.754968	0.702595	0.678342	0.757402	0.686812	0.594252	0.70897			ABO2	0.645927	0.646207	0.610985	0.594505	0.502743	0.542905
HN8	0.730673	0.611457	0.584125	0.709723	0.717084	0.455365	0.799058			ABO4	0	0	0.293567	0.40146	0.329298	0.410283
HN9	0.824523	0.797425	0.790388	0.825651	0.783195	0.676255	0.748095			ABO5	0.506	0.443918	0.423135	0.471114	0.489337	0.393811
HN10	0.83951	0.74983	0.727385	0.805497	0.820584	0.485641	0.822967			Average	0.559475	0.552609	0.579151	0.596841	0.559446	0.586516
Average	0.76294	0.682163	0.666944	0.748258	0.726146	0.559133	0.74332
Scatter Plot				Box Plot						Scatter Plot				Box Plot
Histogram				Q-Q Plot						Histogram				Q-Q Plot
Shapiro-Wilk Test										Shapiro-Wilk Test
	Raidotherapy AI	Limbus AI v1.6	Limbus AI v1.5	Therapanacea	MIM	Siemens AIRC	RadFormation				Limbus AI v1.6	Limbus AI v1.5	Therapanacea	MIM	Siemens AIRC	RadFormation
P-Value	0.409304	0.0602649	0.133293	0.700303	0.747029	0.682987	0.581187			P-Value	0.0163317	0.0325805	0.702821	0.676593	0.549967	0.327431
Normality Test Result	Normally Distributed	Normally Distributed	Normally Distributed	Normally Distributed	Normally Distributed	Normally Distributed	Normally Distributed			Normality Test Result	Not Normally Distributed	Not Normally Distributed	Normally Distributed	Normally Distributed	Normally Distributed	Normally Distributed
Statistical Test Result										Statistical Test Result
Data Set [1]	Data Set [2]	Type of test performed	P-Value	Result						Data Set [1]	Data Set [2]	Type of test performed	P-Value	Result
Radiotherapy AI	Limbus AI v1.6	Wilcoxon signed-ranked test	0.0136719	Statistically significant difference						Limbus AI v1.6	Limbus AI v1.5	Wilcoxon signed-ranked test	0.888638	No statistically significant difference
Radiotherapy AI	Limbus AI v1.5	Wilcoxon signed-ranked test	0.0136719	Statistically significant difference						Limbus AI v1.6	Therapanacea	Wilcoxon signed-ranked test	1	No statistically significant difference
Radiotherapy AI	Therapanacea	Wilcoxon signed-ranked test	0.130859	No statistically significant difference						Limbus AI v1.6	MIM	Wilcoxon signed-ranked test	0.820312	No statistically significant difference
Radiotherapy AI	MIM	Wilcoxon signed-ranked test	0.0195312	Statistically significant difference						Limbus AI v1.6	Siemens AIRC	Wilcoxon signed-ranked test	0.734375	No statistically significant difference
Radiotherapy AI	Siemens AIRC	Wilcoxon signed-ranked test	0.00195312	Statistically significant difference						Limbus AI v1.6	RadFormation	Wilcoxon signed-ranked test	0.910156	No statistically significant difference
Radiotherapy AI	RadFormation	Wilcoxon signed-ranked test	0.160156	No statistically significant difference						Limbus AI v1.5	Therapanacea	Wilcoxon signed-ranked test	0.910156	No statistically significant difference
Limbus AI v1.6	Limbus AI v1.5	Wilcoxon signed-ranked test	0.00976562	Statistically significant difference						Limbus AI v1.5	MIM	Wilcoxon signed-ranked test	0.496094	No statistically significant difference
Limbus AI v1.6	Therapanacea	Wilcoxon signed-ranked test	0.0136719	Statistically significant difference						Limbus AI v1.5	Siemens AIRC	Wilcoxon signed-ranked test	1	No statistically significant difference
Limbus AI v1.6	MIM	Wilcoxon signed-ranked test	0.556641	No statistically significant difference						Limbus AI v1.5	RadFormation	Wilcoxon signed-ranked test	1	No statistically significant difference
Limbus AI v1.6	Siemens AIRC	Wilcoxon signed-ranked test	0.0371094	Statistically significant difference						Therapanacea	MIM	Student T test	0.809973	No statistically significant difference
Limbus AI v1.6	RadFormation	Wilcoxon signed-ranked test	0.375	No statistically significant difference						Therapanacea	Siemens AIRC	Wilcoxon signed-ranked test	0.570312	No statistically significant difference
Limbus AI v1.5	Therapanacea	Wilcoxon signed-ranked test	0.0136719	Statistically significant difference						Therapanacea	RadFormation	Student T test	0.921891	No statistically significant difference
Limbus AI v1.5	MIM	Wilcoxon signed-ranked test	0.193359	No statistically significant difference						MIM	Siemens AIRC	Wilcoxon signed-ranked test	0.203125	No statistically significant difference
Limbus AI v1.5	Siemens AIRC	Wilcoxon signed-ranked test	0.0488281	Statistically significant difference						MIM	RadFormation	Student T test	0.869457	No statistically significant difference
Limbus AI v1.5	RadFormation	Wilcoxon signed-ranked test	0.193359	No statistically significant difference						Siemens AIRC	RadFormation	Wilcoxon signed-ranked test	0.496094	No statistically significant difference
Therapanacea	MIM	Wilcoxon signed-ranked test	0.375	No statistically significant difference
Therapanacea	Siemens AIRC	Wilcoxon signed-ranked test	0.00195312	Statistically significant difference
Therapanacea	RadFormation	Wilcoxon signed-ranked test	0.921875	No statistically significant difference
MIM	Siemens AIRC	Student T test	0.000330007	Statistically significant difference
MIM	RadFormation	Student T test	0.644542	No statistically significant difference
Siemens AIRC	RadFormation	Student T test	6.76932e-05	Statistically significant difference

## Sheet: Optic Chiasm
Anatomical Site: Optic Chiasm
Set1	Radiotherapy AI	Limbus AI v1.6	Limbus AI v1.5	Therapanacea	MIM	Siemens AIRC	RadFormation			Set 2	Radiotherapy AI	Limbus AI v1.6	Limbus AI v1.5	Therapanacea	MIM	Siemens AIRC	RadFormation
HN10	0.934783	0	0.211957	0.253061	0.23221	0	0			B10	0.850859	0.442197	0.408405	0.363745	0.403194	***	0.379941
B1	0.941469	0.58598	0.499775	0.599119	0.301064	0.288253	0.52434
B2	0.930526	0.217143	0.260703	0.342105	0.362227	0.295327	0.455267
B3	0.881029	0.496996	0.455343	0.59562	0.473173	0.397326	0.510638
B4	0.3129	0.510029	0.509554	0.596939	0.387343	0.479663	0.584819
B5	0.139721	0.487352	0.475927	0.467656	0.396581	0.20531	0.471253
B6	0.14548	0.453994	0.482436	0.340896	0.455605	0.320883	0.564864
B7	0.245337	0.582257	0.477394	0.484357	0.504425	0.122845	0.639027
B8	0.212638	0.557935	0.512021	0.556804	0.582609	0.472699	0.543099
B9	0.0863931	0.426796	0.454245	0.431046	0.32696	0.567589	0.540925
Average	0.483028	0.431848	0.433935	0.46676	0.40222	0.314989	0.483423
Scatter Plot				Box Plot
Histogram				Q-Q Plot
Shapiro-Wilk Test
	Raidotherapy AI	Limbus AI v1.6	Limbus AI v1.5	Therapanacea	MIM	Siemens AIRC	RadFormation
P-Value	0.00545105	0.0089527	0.000824713	0.250414	0.99894	0.929715	0.000294783
Normality Test Result	Not Normally Distributed	Not Normally Distributed	Not Normally Distributed	Normally Distributed	Normally Distributed	Normally Distributed	Not Normally Distributed
Statistical Test Result
Data Set [1]	Data Set [2]	Type of test performed	P-Value	Result
Ratiotherapy AI	Limbus AI v1.6	Wilcoxon signed-ranked test	0.556641	No statistically significant difference
Ratiotherapy AI	Limbus AI v1.5	Wilcoxon signed-ranked test	0.556641	No statistically significant difference
Ratiotherapy AI	Therapanacea	Wilcoxon signed-ranked test	0.921875	No statistically significant difference
Ratiotherapy AI	MIM	Wilcoxon signed-ranked test	0.556641	No statistically significant difference
Ratiotherapy AI	Siemens AIRC	Wilcoxon signed-ranked test	0.431641	No statistically significant difference
Ratiotherapy AI	RadFormation	Wilcoxon signed-ranked test	0.921875	No statistically significant difference
Limbus AI v1.6	Limbus AI v1.5	Wilcoxon signed-ranked test	0.695312	No statistically significant difference
Limbus AI v1.6	Therapanacea	Wilcoxon signed-ranked test	0.431641	No statistically significant difference
Limbus AI v1.6	MIM	Wilcoxon signed-ranked test	0.556641	No statistically significant difference
Limbus AI v1.6	Siemens AIRC	Wilcoxon signed-ranked test	0.085831	No statistically significant difference
Limbus AI v1.6	RadFormation	Wilcoxon signed-ranked test	0.138641	No statistically significant difference
Limbus AI v1.5	Therapanacea	Wilcoxon signed-ranked test	0.232422	No statistically significant difference
Limbus AI v1.5	MIM	Wilcoxon signed-ranked test	0.431641	No statistically significant difference
Limbus AI v1.5	Siemens AIRC	Wilcoxon signed-ranked test	0.0371094	Statistically significant difference
Limbus AI v1.5	RadFormation	Wilcoxon signed-ranked test	0.105469	No statistically significant difference
Therapanacea	MIM	Student T test	0.223003	No statistically significant difference
Therapanacea	Siemens AIRC	Student T test	0.0372343	Statistically significant difference
Therapanacea	RadFormation	Wilcoxon signed-ranked test	0.769531	No statistically significant difference
MIM	Siemens AIRC	Student T test	0.190136	No statistically significant difference
MIM	RadFormation	Wilcoxon signed-ranked test	0.130859	No statistically significant difference
Siemens AIRC	RadFormation	Wilcoxon signed-ranked test	0.0108622	Statistically significant difference

## Sheet: Left Optic Nerve
Anatomical Site: Left Optic Nerve
Set 1	Radiotherapy AI	Limbus AI v1.6	Limbus AI v1.5	Therapanacea	MIM	Siemens AIRC	RadFormation			Set 2	Radiotherapy AI	Limbus AI v1.6	Limbus AI v1.5	Therapanacea	MIM	Siemens AIRC	RadFormation
B1	0.942439	0.631068	0.628453	0.59388	0.457895	0.568167	0.528889			HN10	***	0.711656	0.731707	0.802548	0.577114	0.37931	0.640394
B2	0.921986	0.574057	0.576177	0.568645	0.345938	0.515933	0.51506
B3	0.904911	0.0648749	0.0648749	0.111111	0.0691538	0.0753296	0.163958
B4	0.584158	0.65692	0.658228	0.602787	0.485207	0.599291	0.571835
B5	0.522235	0.552129	0.557037	0.539402	0.445283	0.526247	0.533333
B6	0.483837	0.568147	0.570992	0.590643	0.382759	0.581479	0.65445
B7	0.608696	0.674646	0.67462	0.645607	0.523666	0.652497	0.537568
B8	0.562396	0.525409	0.525862	0.540362	0.490441	0.520416	0.52439
B9	0.582902	0.538781	0.539155	0.637183	0.482759	0.631663	0.553318
B10	0.888594	0.569811	0.565217	0.565603	0.319508	0.620278	0.549137
Average	0.700215	0.535584	0.536062	0.539522	0.400261	0.52913	0.513194
Scatter Plot				Box Plot
Histogram				Q-Q Plot
Shapiro-Wilk Test
	Raidotherapy AI	Limbus AI v1.6	Limbus AI v1.5	Therapanacea	MIM	Siemens AIRC	RadFormation
P-Value	0.0171647	0.000178763	0.000169807	4.21772e-05	0.0135765	0.000175104	0.000156754
Normality Test Result	Not Normally Distributed	Not Normally Distributed	Not Normally Distributed	Not Normally Distributed	Not Normally Distributed	Not Normally Distributed	Not Normally Distributed
Statistical Test Result
Data Set [1]	Data Set [2]	Type of test performed	P-Value	Result
Ratiotherapy AI	Limbus AI v1.6	Wilcoxon signed-ranked test	0.275391	No statistically significant difference
Ratiotherapy AI	Limbus AI v1.5	Wilcoxon signed-ranked test	0.275391	No statistically significant difference
Ratiotherapy AI	Therapanacea	Wilcoxon signed-ranked test	0.375	No statistically significant difference
Ratiotherapy AI	MIM	Wilcoxon signed-ranked test	0.00195312	Statistically significant difference
Ratiotherapy AI	Siemens AIRC	Wilcoxon signed-ranked test	0.375	No statistically significant difference
Ratiotherapy AI	RadFormation	Wilcoxon signed-ranked test	0.0371094	Statistically significant difference
Limbus AI v1.6	Limbus AI v1.5	Wilcoxon signed-ranked test	0.374259	No statistically significant difference
Limbus AI v1.6	Therapanacea	Wilcoxon signed-ranked test	1	No statistically significant difference
Limbus AI v1.6	MIM	Wilcoxon signed-ranked test	0.00390625	Statistically significant difference
Limbus AI v1.6	Siemens AIRC	Wilcoxon signed-ranked test	0.556641	No statistically significant difference
Limbus AI v1.6	RadFormation	Wilcoxon signed-ranked test	0.322266	No statistically significant difference
Limbus AI v1.5	Therapanacea	Wilcoxon signed-ranked test	1	No statistically significant difference
Limbus AI v1.5	MIM	Wilcoxon signed-ranked test	0.00390625	Statistically significant difference
Limbus AI v1.5	Siemens AIRC	Wilcoxon signed-ranked test	0.556641	No statistically significant difference
Limbus AI v1.5	RadFormation	Wilcoxon signed-ranked test	0.275391	No statistically significant difference
Therapanacea	MIM	Wilcoxon signed-ranked test	0.00195312	Statistically significant difference
Therapanacea	Siemens AIRC	Wilcoxon signed-ranked test	0.160156	No statistically significant difference
Therapanacea	RadFormation	Wilcoxon signed-ranked test	0.130859	No statistically significant difference
MIM	Siemens AIRC	Wilcoxon signed-ranked test	0.00195312	Statistically significant difference
MIM	RadFormation	Wilcoxon signed-ranked test	0.00195312	Statistically significant difference
Siemens AIRC	RadFormation	Wilcoxon signed-ranked test	0.556641	No statistically significant difference

## Sheet: Right Optic Nerve
Anatomical Site: Right Optic Nerve
	Radiotherapy AI	Limbus AI v1.6	Limbus AI v1.5	Therapanacea	MIM	Siemens AIRC	RadFormation
HN10	0.912	0.806084	0.794007	0.784615	0.703226	0.401639	0.702875
B1	0.931197	0.601141	0.600631	0.580124	0.454759	0.549969	0.576567
B2	0.930521	0.617496	0.618026	0.676522	0.480929	0.638564	0.587824
B3	0.879079	0.154251	0.154116	0.205	0.359043	0.159802	0.276435
B4	0.549561	0.672348	0.672332	0.666667	0.419492	0.639042	0.577941
B5	0.456897	0.528591	0.529248	0.544863	0.442499	0.43152	0.525721
B6	0.417969	0.561883	0.556068	0.579023	0.355998	0.597297	0.618297
B7	0.724891	0.618959	0.62069	0.580586	0.383883	0.542881	0.499619
B8	0.607143	0.611837	0.617378	0.606642	0.593949	0.548387	0.582822
B9	0.467236	0.65284	0.65284	0.645669	0.485804	0.617439	0.595683
B10	0.897321	0.613946	0.617997	0.594417	0.511694	0.509773	0.516565
Average	0.70671	0.585398	0.584848	0.587648	0.471934	0.512392	0.550941
Scatter Plot				Box Plot
Histogram				Q-Q Plot
Shapiro-Wilk Test
	Raidotherapy AI	Limbus AI v1.6	Limbus AI v1.5	Therapanacea	MIM	Siemens AIRC	RadFormation
P-Value	0.0347776	0.00195378	0.00157748	0.00469944	0.235283	0.017438	0.0193925
Normality Test Result	Not Normally Distributed	Not Normally Distributed	Not Normally Distributed	Not Normally Distributed	Normally Distributed	Not Normally Distributed	Not Normally Distributed
Statistical Test Result
Data Set [1]	Data Set [2]	Type of test performed	P-Value	Result
Radiotherapy AI	Limbus AI v1.6	Wilcoxon signed-ranked test	0.320312	No statistically significant difference
Radiotherapy AI	Limbus AI v1.5	Wilcoxon signed-ranked test	0.320312	No statistically significant difference
Radiotherapy AI	Therapanacea	Wilcoxon signed-ranked test	0.206055	No statistically significant difference
Radiotherapy AI	MIM	Wilcoxon signed-ranked test	0.00488281	Statistically significant difference
Radiotherapy AI	Siemens AIRC	Wilcoxon signed-ranked test	0.0673828	No statistically significant difference
Radiotherapy AI	RadFormation	Wilcoxon signed-ranked test	0.101562	No statistically significant difference
Limbus AI v1.6	Limbus AI v1.5	Wilcoxon signed-ranked test	0.798859	No statistically significant difference
Limbus AI v1.6	Therapanacea	Wilcoxon signed-ranked test	0.831055	No statistically significant difference
Limbus AI v1.6	MIM	Wilcoxon signed-ranked test	0.0244141	Statistically significant difference
Limbus AI v1.6	Siemens AIRC	Wilcoxon signed-ranked test	0.0244141	Statistically significant difference
Limbus AI v1.6	RadFormation	Wilcoxon signed-ranked test	0.147461	No statistically significant difference
Limbus AI v1.5	Therapanacea	Wilcoxon signed-ranked test	1	No statistically significant difference
Limbus AI v1.5	MIM	Wilcoxon signed-ranked test	0.0322266	Statistically significant difference
Limbus AI v1.5	Siemens AIRC	Wilcoxon signed-ranked test	0.0244141	Statistically significant difference
Limbus AI v1.5	RadFormation	Wilcoxon signed-ranked test	0.174805	No statistically significant difference
Therapanacea	MIM	Wilcoxon signed-ranked test	0.0136719	Statistically significant difference
Therapanacea	Siemens AIRC	Wilcoxon signed-ranked test	0.00195312	Statistically significant difference
Therapanacea	RadFormation	Wilcoxon signed-ranked test	0.0419922	Statistically significant difference
MIM	Siemens AIRC	Wilcoxon signed-ranked test	0.519531	No statistically significant difference
MIM	RadFormation	Wilcoxon signed-ranked test	0.0244141	Statistically significant difference
Siemens AIRC	RadFormation	Wilcoxon signed-ranked test	0.464844	No statistically significant difference

## Sheet: Oesophagus
Anatomical Site: Oesophagus
Set 1	Radiotherapy AI	Limbus AI v1.6	Limbus AI v1.5	Therapanacea	MIM	Siemens AIRC	RadFormation		Set 2	Radiotherapy AI	Limbus AI v1.6	Limbus AI v1.5	Therapanacea	MIM	Siemens AIRC	RadFormation		Set 3	Radiotherapy AI	Limbus AI v1.6	Limbus AI v1.5	Therapanacea	MIM	Siemens AIRC	RadFormation
HN1	0.916539	0.868872	****	0.890461	***	***	0.745686		L1	*	0.696927	0.76679	0.799322	0.741413	0.800492	0.703716		HN4	0.652216	0.536397	****	0.49004	***	0.478513	0.552609
HN2	0.692971	0.601802	****	0.613305	***	***	0.521801		L2	*	0.830996	0.828482	0.841811	0.762113	0.851371	0.812699		HN6	0.776715	0.737472	****	0.726661	***	0.763867	0.633583
HN7	0.855227	0.857932	****	0.896341	***	***	0.823356		L4	*	0.756452	0.75687	0.741414	0.654436	0.552074	0.518569		Average	0.714466	0.636935		0.608351		0.62119	0.593096
HN8	0.831673	0.780102	****	0.859362	***	***	0.606273		L5	*	0.761338	0.768558	0.754608	0.729204	0.808836	0.688511
HN9	0.88377	0.844707	****	0.857031	***	***	0.732521		Average		0.761429	0.780175	0.784289	0.721792	0.753193	0.680874
HN10	0.786778	0.764625	****	0.74966	***	***	0.701961
Average	0.827826	0.78634		0.811027			0.6886
Scatter Plot				Box Plot					Scatter Plot					Box Plot
Histogram				Q-Q Plot					Histogram					Q-Q Plot
Shapiro-Wilk Test									Shapiro-Wilk Test
	Raidotherapy AI	Limbus AI v1.6	Therapanacea	RadFormation						Limbus AI v1.6	Limbus AI v1.5	Therapanacea	MIM	Siemens AIRC	RadFormation
P-Value	0.712872	0.108927	0.0681148	0.788131					P-Value	No	Yes	No	Yes	Yes	Yes
Normality Test Result	Normally Distributed	Normally Distributed	Normally Distributed	Normally Distributed					Normality Test Result	0.762524	0.0563746	0.619414	0.320125	0.0629139	0.688838
Statistical Test Result									Statistical Test Result
Data Set [1]	Data Set [2]	Type of test performed	P-Value	Result					Data Set [1]	Data Set [2]	Type of test performed	P-Value	Result
Ratiotherapy AI	Limbus AI v1.6	Wilcoxon signed-ranked test	0.0625	No statistically significant difference					Limbus AI v1.6	Limbus AI v1.5	Wilcoxon signed-ranked test	*****	*****
Ratiotherapy AI	Therapanacea	Wilcoxon signed-ranked test	0.6875	No statistically significant difference					Limbus AI v1.6	Therapanacea	Student T test	0.545422	No statistically significant difference
Ratiotherapy AI	RadFormation	Student T test	0.0290978	Statistically significant difference					Limbus AI v1.6	MIM	Wilcoxon signed-ranked test	*****	*****
Limbus AI v1.6	Therapanacea	Wilcoxon signed-ranked test	0.15625	No statistically significant difference					Limbus AI v1.6	Siemens AIRC	Wilcoxon signed-ranked test	*****	*****
Limbus AI v1.6	RadFormation	Wilcoxon signed-ranked test	0.03125	Statistically significant difference					Limbus AI v1.6	RadFormation	Wilcoxon signed-ranked test	*****	*****
Therapanacea	RadFormation	Wilcoxon signed-ranked test	0.03125	Statistically significant difference					Limbus AI v1.5	Therapanacea	Wilcoxon signed-ranked test	*****	*****
									Limbus AI v1.5	MIM	Wilcoxon signed-ranked test	*****	*****
									Limbus AI v1.5	Siemens AIRC	Wilcoxon signed-ranked test	*****	*****
									Limbus AI v1.5	RadFormation	Wilcoxon signed-ranked test	*****	*****
									Therapanacea	MIM	Wilcoxon signed-ranked test	*****	*****
									Therapanacea	Siemens AIRC	Wilcoxon signed-ranked test	*****	*****
									Therapanacea	RadFormation	Wilcoxon signed-ranked test	*****	*****
									MIM	Siemens AIRC	Wilcoxon signed-ranked test	*****	*****
									MIM	RadFormation	Wilcoxon signed-ranked test	*****	*****
									Siemens AIRC	RadFormation	Wilcoxon signed-ranked test	*****	*****

## Sheet: Left Parotid Gland
Anatomical Site: Left Parotid Gland
	Radiotherapy AI	Limbus AI v1.6	Limbus AI v1.5	Therapanacea	MIM	Siemens AIRC	RadFormation
HN1	0.892534	0.859985	0.86089	0.844236	0.862379	0.78014	0.774386
HN2	0.829688	0.843494	0.843624	0.868675	0.799349	0.815366	0.834028
HN3	0.7428	0.739418	0.738957	0.73276	0.754454	0.737842	0.790743
HN4	0.89592	0.886475	0.886311	0.896275	0.840489	0.853059	0.866081
HN5	0.84669	0.751028	0.750421	0.762583	0.704666	0.680757	0.749967
HN6	0.741868	0.718128	0.717625	0.722062	0.670626	0.682227	0.701202
HN7	0.85064	0.815011	0.81467	0.864471	0.846014	0.864113	0.874199
HN8	0.89659	0.868939	0.868993	0.875342	0.822282	0.808059	0.844692
HN9	0.922857	0.860832	0.860999	0.857049	0.879025	0.873686	0.866066
HN10	0.914075	0.899008	0.897905	0.891209	0.877625	0.877845	0.864132
Average	0.853366	0.824232	0.824039	0.831466	0.805691	0.797309	0.81655
Scatter Plot				Box Plot
Histogram				Q-Q Plot
Shapiro-Wilk Test
	Raidotherapy AI	Limbus AI v1.6	Limbus AI v1.5	Therapanacea	MIM	Siemens AIRC	RadFormation
P-Value	0.0608312	0.130818	0.116665	0.0234828	0.147644	0.146834	0.108159
Normality Test Result	Normally Distributed	Normally Distributed	Normally Distributed	Not Normally Distributed	Normally Distributed	Normally Distributed	Normally Distributed
Statistical Test Result
Data Set [1]	Data Set [2]	Type of test performed	P-Value	Result
Radiotherapy AI	Limbus AI v1.6	Student t test	0.333485	No statistically significant difference
Radiotherapy AI	Limbus AI v1.5	Student t test	0.330945	No statistically significant difference
Radiotherapy AI	Therapanacea	Wilcoxon signed-ranked test	0.105469	No statistically significant difference
Radiotherapy AI	MIM	Student t test	0.142544	No statistically significant difference
Radiotherapy AI	Siemens AIRC	Student t test	0.0931875	No statistically significant difference
Radiotherapy AI	RadFormation	Student t test	0.205701	No statistically significant difference
Limbus AI v1.6	Limbus AI v1.5	Student t test	0.994819	No statistically significant difference
Limbus AI v1.6	Therapanacea	Wilcoxon signed-ranked test	0.375	No statistically significant difference
Limbus AI v1.6	MIM	Student t test	0.556891	No statistically significant difference
Limbus AI v1.6	Siemens AIRC	Student t test	0.404055	No statistically significant difference
Limbus AI v1.6	RadFormation	Student t test	0.786279	No statistically significant difference
Limbus AI v1.5	Therapanacea	Wilcoxon signed-ranked test	0.322266	No statistically significant difference
Limbus AI v1.5	MIM	Student t test	0.561366	No statistically significant difference
Limbus AI v1.5	Siemens AIRC	Student t test	0.407831	No statistically significant difference
Limbus AI v1.5	RadFormation	Student t test	0.791764	No statistically significant difference
Therapanacea	MIM	Wilcoxon signed-ranked test	0.105469	No statistically significant difference
Therapanacea	Siemens AIRC	Wilcoxon signed-ranked test	0.0273438	Statistically significant difference
Therapanacea	RadFormation	Wilcoxon signed-ranked test	0.130859	No statistically significant difference
MIM	Siemens AIRC	Student t test	0.803335	No statistically significant difference
MIM	RadFormation	Student t test	0.719549	No statistically significant difference
Siemens AIRC	RadFormation	Student t test	0.533754	No statistically significant difference

[truncated: 14 more sheets: Right Parotid Gland, Left Submandibular Gland, Right Submandibular Gland, Bladder, Left Femoral Head, Right Femoral Head, Heart, Left Kidney, Right Kidney, Left Lung, Right Lung, Liver, Rectum, Stomach]
