# Supplementary material for: Investigation on performance of multiple AI-based auto-contouring systems in organs at risks (OARs) delineation
Source: Phys Eng Sci Med. 2024 Sep 2;47(3):1123–40. doi: 10.1007/s13246-024-01434-9 (PMC11408550; doi:10.1007/s13246-024-01434-9)
Supplement: Supplementary file 2 — (xlsx 4166 KB) [file 13246_2024_1434_MOESM2_ESM.xlsx]

## Sheet: Brain
Anatomical Site: Brain
	Radiotherapy AI	Limbus AI v1.6	Limbus AI v1.5	Therapanacea	MIM	Siemens AIRC	RadFormation
HN5	15	12	12	8.7581	12	13.0404	9.44144
B1	13.0691	13.5991	13.5991	13.1485	13.1039	12.9962	13.3174
B2	11.4369	11.299	11.299	10.4244	11.7617	10.8916	10.6346
B3	11.846	12.4297	12.4297	11.9015	12.6887	11.6403	12.2204
B4	11.4872	11.9192	11.9192	12.1642	11.3766	12.1642	12.3461
B5	11.9411	11.857	11.857	11.3601	10.9282	10.9924	11.7355
B6	10.5476	10.8019	10.8019	10.4386	11.3737	9.92491	10.7438
B7	11.158	9.77036	9.77036	10.1907	9.8656	9.77036	10.1415
B8	12.0191	10.8449	10.8449	11.2187	11.7052	11.3578	11.5768
B9	9.98797	9.95697	9.95697	10.277	10.6042	9.97243	9.92337
Average	11.8493	11.4478	11.4478	10.9882	11.5408	11.2751	11.2081
Scatter Plot				Box Plot
Histogram				Q-Q Plot
Shapiro-Wilk Test
	Raidotherapy AI	Limbus AI v1.6	Limbus AI v1.5	Therapanacea	MIM	Siemens AIRC	RadFormation
P-Value	0.244798	0.843374	0.843374	0.90222	0.983664	0.364937	0.880254
Normality Test Result	Normally Distributed	Normally Distributed	Normally Distributed	Normally Distributed	Normally Distributed	Normally Distributed	Normally Distributed
Statistical Test Result
Data Set [1]	Data Set [2]	Type of test performed	P-Value	Result
Radiotherapy AI	Limbus AI v1.6	Wilcoxon signed-ranked test	0.625	No statistically significant difference
Radiotherapy AI	Limbus AI v1.5	Wilcoxon signed-ranked test	0.625	No statistically significant difference
Radiotherapy AI	Therapanacea	Wilcoxon signed-ranked test	0.160156	No statistically significant difference
Radiotherapy AI	MIM	Wilcoxon signed-ranked test	0.695312	No statistically significant difference
Radiotherapy AI	Siemens AIRC	Wilcoxon signed-ranked test	0.0371094	Statistically significant difference
Radiotherapy AI	RadFormation	Wilcoxon signed-ranked test	0.431641	No statistically significant difference
Limbus AI v1.6	Limbus AI v1.5	Student t test	1	No statistically significant difference
Limbus AI v1.6	Therapanacea	Student t test	0.403142	No statistically significant difference
Limbus AI v1.6	MIM	Student t test	0.846922	No statistically significant difference
Limbus AI v1.6	Siemens AIRC	Student t test	0.747569	No statistically significant difference
Limbus AI v1.6	RadFormation	Student t test	0.659477	No statistically significant difference
Limbus AI v1.5	Therapanacea	Student t test	0.403142	No statistically significant difference
Limbus AI v1.5	MIM	Student t test	0.846922	No statistically significant difference
Limbus AI v1.5	Siemens AIRC	Student t test	0.747569	No statistically significant difference
Limbus AI v1.5	RadFormation	Student t test	0.659477	No statistically significant difference
Therapanacea	MIM	Student t test	0.278085	No statistically significant difference
Therapanacea	Siemens AIRC	Student t test	0.605708	No statistically significant difference
Therapanacea	RadFormation	Student t test	0.695139	No statistically significant difference
MIM	Siemens AIRC	Student t test	0.590575	No statistically significant difference
MIM	RadFormation	Student t test	0.507625	No statistically significant difference
Siemens AIRC	RadFormation	Student t test	0.903451	No statistically significant difference

## Sheet: BrainStem
Anatomical Site: Brainstem
	Radiotherapy AI	Limbus AI v1.6	Limbus AI v1.5	Therapanacea	MIM	Siemens AIRC	RadFormation
HN1	6.21173	6.10678	6.10678	9.55731	9	6.10678	6.62979
HN2	5.34875	6	6	9	9	15.5578	15.153
HN3	6.67312	5.96075	6.56993	5.17352	6.85073	8.92916	7.78448
HN4	4.932	4.44564	4.44564	6.85618	7.98313	9.16736	9.38376
HN6	14.1373	18.5201	18.5201	15	16.1478	12.3668	15.295
HN7	5.91707	7.38918	7.60804	6.17966	5.91707	7.95945	6.68976
HN8	9.47523	8.36961	8.99022	8.36961	8.99022	11.4499	7.21612
HN9	3.88328	7.9463	7.9463	5.34825	6.01196	6.93281	9.40957
HN10	5.24626	16.1878	16.1878	10.3524	12.506	11.2231	9.98818
B1	2.994	7.20667	7.80385	6.15338	9.78163	11.4312	6.46809
B2	3.79304	7.60616	7.60616	7.60616	9.30234	9.7291	6.27592
B3	4.26253	6.84096	6.84096	6.84096	11.9363	17.8226	6.57635
B4	6.35917	6.60186	6.60186	6.78735	9.5277	11.7411	6.209
B5	5.44503	8.13721	8.13721	5.36241	8.52323	17.0672	8.33237
B6	4.91	6.38918	6.6117	5.75396	7.70679	14.4767	5.30171
B7	5.43783	6.80074	7.3973	5.54797	8.98721	16.634	6.26498
B8	3.77141	5.78842	5.80973	5.42001	9.52396	8.92781	5
B9	8.62437	5.79401	5.96011	6.44938	10.3566	13.5267	4.53022
B10	13.6615	13.7537	13.7537	13.6672	13.328	14.8673	12.3
Average	6.37282	8.20238	8.36302	7.65399	9.54635	11.8904	8.14781
Scatter Plot				Box Plot
Histogram				Q-Q Plot
Shapiro-Wilk Test
	Raidotherapy AI	Limbus AI v1.6	Limbus AI v1.5	Therapanacea	MIM	Siemens AIRC	RadFormation
P-Value	0.00110426	7.83412e-05	0.000139168	0.00119813	0.109409	0.656817	0.00528768
Normality Test Result	Not Normally Distributed	Not Normally Distributed	Not Normally Distributed	Not Normally Distributed	Normally Distributed	Normally Distributed	Not Normally Distributed
Statistical Test Result
Data Set [1]	Data Set [2]	Type of test performed	P-Value	Result
Radiotherapy AI	Limbus AI v1.6	Wilcoxon signed-ranked test	0.0108261	Statistically significant difference
Radiotherapy AI	Limbus AI v1.5	Wilcoxon signed-ranked test	0.00617981	Statistically significant difference
Radiotherapy AI	Therapanacea	Wilcoxon signed-ranked test	0.0108261	Statistically significant difference
Radiotherapy AI	MIM	Wilcoxon signed-ranked test	0.000455231	Statistically significant difference
Radiotherapy AI	Siemens AIRC	Wilcoxon signed-ranked test	2.67029e-05	Statistically significant difference
Radiotherapy AI	RadFormation	Wilcoxon signed-ranked test	0.0140686	Statistically significant difference
Limbus AI v1.6	Limbus AI v1.5	Wilcoxon signed-ranked test	0.0106953	Statistically significant difference
Limbus AI v1.6	Therapanacea	Wilcoxon signed-ranked test	0.184003	No statistically significant difference
Limbus AI v1.6	MIM	Wilcoxon signed-ranked test	0.032341	Statistically significant difference
Limbus AI v1.6	Siemens AIRC	Wilcoxon signed-ranked test	0.00660066	Statistically significant difference
Limbus AI v1.6	RadFormation	Wilcoxon signed-ranked test	0.332066	No statistically significant difference
Limbus AI v1.5	Therapanacea	Wilcoxon signed-ranked test	0.148792	No statistically significant difference
Limbus AI v1.5	MIM	Wilcoxon signed-ranked test	0.0581666	No statistically significant difference
Limbus AI v1.5	Siemens AIRC	Wilcoxon signed-ranked test	0.00739866	Statistically significant difference
Limbus AI v1.5	RadFormation	Wilcoxon signed-ranked test	0.210117	No statistically significant difference
Therapanacea	MIM	Wilcoxon signed-ranked test	0.000535673	Statistically significant difference
Therapanacea	Siemens AIRC	Wilcoxon signed-ranked test	0.000644684	Statistically significant difference
Therapanacea	RadFormation	Wilcoxon signed-ranked test	0.738091	No statistically significant difference
MIM	Siemens AIRC	Wilcoxon signed-ranked test	0.0108261	Statistically significant difference
MIM	RadFormation	Wilcoxon signed-ranked test	0.049366	Statistically significant difference
Siemens AIRC	RadFormation	Wilcoxon signed-ranked test	0.00141144	Statistically significant difference

## Sheet: Left Eye
Anatomical Site: Left Eye
	Radiotherapy AI	Limbus AI v1.6	Limbus AI v1.5	Therapanacea	MIM	Siemens AIRC	RadFormation
HN5	2.85322	3.26009	3.26009	3.26009	3.26009	4.14015	2.85322
HN10	1.92474	3.04329	3.04329	3.04329	2.722	3.29429	3
B1	1.4128	3.31542	3.992	2.8256	1.996	3.73471	2.8256
B2	1.052	3.34864	3.34864	2.104	2.32955	2.32955	3.156
B3	1.44566	2.33446	2.088	2.25609	2.088	2.95288	3.132
B4	2.05271	2.09067	2.28334	1.63873	2.28334	2.05271	1.836
B5	1.82323	2.156	2.41048	2.27202	2.41048	2.51479	2.41048
B6	5.892	6.22219	6.46429	5.83716	6.68431	6.29921	6.61178
B7	2.28254	2.28254	2.28254	2.41661	3.17017	2.97321	2.41661
B8	2.95853	3.12297	3.12297	2.95853	4.2689	2.89421	2.89421
B9	2.43973	2.21463	2.21463	2.20924	2.42502	2.20924	1.976
B10	1.34633	2.76138	2.76138	3.14743	2.87236	3.67852	2.76138
Average	1	3.01269	3.10597	2.83073	3.04252	3.25612	2.98944
Scatter Plot				Box Plot
Histogram				Q-Q Plot
Shapiro-Wilk Test
	Raidotherapy AI	Limbus AI v1.6	Limbus AI v1.5	Therapanacea	MIM	Siemens AIRC	RadFormation
P-Value	0.00423807	0.00125058	0.00293828	0.00420929	0.00163926	0.0292866	0.000363249
Normality Test Result	Not Normally Distributed	Not Normally Distributed	Not Normally Distributed	Not Normally Distributed	Not Normally Distributed	Not Normally Distributed	Not Normally Distributed
Statistical Test Result
Data Set [1]	Data Set [2]	Type of test performed	P-Value	Result
Radiotherapy AI	Limbus AI v1.6	Wilcoxon signed-ranked test	0.00488281	Statistically significant difference
Radiotherapy AI	Limbus AI v1.5	Wilcoxon signed-ranked test	0.00584708	Statistically significant difference
Radiotherapy AI	Therapanacea	Wilcoxon signed-ranked test	0.0424805	Statistically significant difference
Radiotherapy AI	MIM	Wilcoxon signed-ranked test	0.000976562	Statistically significant difference
Radiotherapy AI	Siemens AIRC	Wilcoxon signed-ranked test	0.00764576	Statistically significant difference
Radiotherapy AI	RadFormation	Wilcoxon signed-ranked test	0.0262312	Statistically significant difference
Limbus AI v1.6	Limbus AI v1.5	Wilcoxon signed-ranked test	0.0253135	Statistically significant difference
Limbus AI v1.6	Therapanacea	Wilcoxon signed-ranked test	0.169646	No statistically significant difference
Limbus AI v1.6	MIM	Wilcoxon signed-ranked test	0.733398	No statistically significant difference
Limbus AI v1.6	Siemens AIRC	Wilcoxon signed-ranked test	0.129395	No statistically significant difference
Limbus AI v1.6	RadFormation	Wilcoxon signed-ranked test	0.62207	No statistically significant difference
Limbus AI v1.5	Therapanacea	Wilcoxon signed-ranked test	0.129395	No statistically significant difference
Limbus AI v1.5	MIM	Wilcoxon signed-ranked test	1	No statistically significant difference
Limbus AI v1.5	Siemens AIRC	Wilcoxon signed-ranked test	0.62207	No statistically significant difference
Limbus AI v1.5	RadFormation	Wilcoxon signed-ranked test	0.168807	No statistically significant difference
Therapanacea	MIM	Wilcoxon signed-ranked test	0.339355	No statistically significant difference
Therapanacea	Siemens AIRC	Wilcoxon signed-ranked test	0.00146484	Statistically significant difference
Therapanacea	RadFormation	Wilcoxon signed-ranked test	0.569336	No statistically significant difference
MIM	Siemens AIRC	Wilcoxon signed-ranked test	0.469727	No statistically significant difference
MIM	RadFormation	Wilcoxon signed-ranked test	0.791016	No statistically significant difference
Siemens AIRC	RadFormation	Wilcoxon signed-ranked test	0.130665	No statistically significant difference

## Sheet: Right Eye
Anatomical Site: Right Eye
	Radiotherapy AI	Limbus AI v1.6	Limbus AI v1.5	Therapanacea	MIM	Siemens AIRC	RadFormation
HN5	3	3	3	2.552	3.26009	3.93862	2.552
HN10	2.722	3.56436	3.56436	3.56436	3.84949	4.27336	4.05084
B1	1.41139	3.992	3.992	2.8256	2.44786	3.60056	3.16165
B2	1.052	2.35234	2.9029	1.48775	2.32955	2.2598	2.49267
B3	1.47644	1.44566	1.47644	2.25609	2	1.44566	1.44566
B4	2.09067	2.09067	2.28334	2	2.78241	2.09067	2.05271
B5	3.04904	4.37117	4.44471	4.312	5.36241	4.42644	3.80247
B6	2.95205	3.15663	3.42266	2.4128	3.2624	2.80309	2.95205
B7	3.17017	2.45967	2.45967	2.45967	2.45967	2.97321	2.41661
B8	3.138	3.07743	3.07743	2.95853	3.57112	2.95853	2.89421
B9	3.57565	4.21726	4.42926	3.69998	4.94	4.19457	3.69998
B10	1.34633	2.35192	2.69266	2.35192	2.76138	2.92088	2.15063
Average	2.41531	3.00659	3.14545	2.74006	3.2522	3.15712	2.80596
Scatter Plot				Box Plot
Histogram				Q-Q Plot
Shapiro-Wilk Test
	Raidotherapy AI	Limbus AI v1.6	Limbus AI v1.5	Therapanacea	MIM	Siemens AIRC	RadFormation
P-Value	0.0716376	0.803744	0.908206	0.690339	0.158976	0.579077	0.919766
Normality Test Result	Normally Distributed	Normally Distributed	Normally Distributed	Normally Distributed	Normally Distributed	Normally Distributed	Normally Distributed
Statistical Test Result
Data Set [1]	Data Set [2]	Type of test performed	P-Value	Result
Radiotherapy AI	Limbus AI v1.6	Student t test	0.11992	No statistically significant difference
Radiotherapy AI	Limbus AI v1.5	Student t test	0.0551278	No statistically significant difference
Radiotherapy AI	Therapanacea	Wilcoxon signed-ranked test	0.203613	No statistically significant difference
Radiotherapy AI	MIM	Student t test	0.0450743	Statistically significant difference
Radiotherapy AI	Siemens AIRC	Student t test	0.0597041	No statistically significant difference
Radiotherapy AI	RadFormation	Student t test	0.262307	No statistically significant difference
Limbus AI v1.6	Limbus AI v1.5	Student t test	0.707878	No statistically significant difference
Limbus AI v1.6	Therapanacea	Wilcoxon signed-ranked test	0.0410769	Statistically significant difference
Limbus AI v1.6	MIM	Student t test	0.544224	No statistically significant difference
Limbus AI v1.6	Siemens AIRC	Student t test	0.694886	No statistically significant difference
Limbus AI v1.6	RadFormation	Student t test	0.566981	No statistically significant difference
Limbus AI v1.5	Therapanacea	Wilcoxon signed-ranked test	0.0262312	Statistically significant difference
Limbus AI v1.5	MIM	Student t test	0.789065	No statistically significant difference
Limbus AI v1.5	Siemens AIRC	Student t test	0.975399	No statistically significant difference
Limbus AI v1.5	RadFormation	Student t test	0.328792	No statistically significant difference
Therapanacea	MIM	Wilcoxon signed-ranked test	0.00992549	Statistically significant difference
Therapanacea	Siemens AIRC	Wilcoxon signed-ranked test	0.0268555	Statistically significant difference
Therapanacea	RadFormation	Wilcoxon signed-ranked test	0.733398	No statistically significant difference
MIM	Siemens AIRC	Student t test	0.817103	No statistically significant difference
MIM	RadFormation	Student t test	0.246898	No statistically significant difference
Siemens AIRC	RadFormation	Student t test	0.33177	No statistically significant difference

## Sheet: Spinalcord
Anatomical Site: Spinalcord
Set 1	Radiotherapy AI	Limbus AI v1.6	Limbus AI v1.5	Therapanacea	MIM	Siemens AIRC	RadFormation			Set 2	Limbus AI v1.6	Limbus AI v1.5	Therapanacea	MIM	Siemens AIRC	RadFormation
HN1	61.1937	61.2887	61.2887	60.7697	61.2887	60.2677	59.047			L1	64.4622	64.4622	73.7828	54.2724	53.965	53.0884
HN2	90.4171	90.8752	90.4171	89.8861	90.8752	89.2809	87.7568			L2	118.512	118.512	119.883	119.553	119.175	119.527
HN3	41.8563	119.427	119.427	41.4627	41.8726	40.7311	39.0762			L4	47.6406	47.6406	48.9981	48.069	47.6406	48.7044
HN4	7.18956	9.22033	9.46442	8.27122	7.28618	10.9536	7.89505			L5	75.4456	75.4456	75.7566	75.6629	75.3515	76.1791
HN5	47.2072	47.6022	47.2934	47.2072	47.6022	46.7915	44.0621			BT1	4.296	4.296	4.296	4.42822	4.296	27.0853
HN6	15.9038	16.0437	15.7272	15.5845	16.4222	15.295	13.6139			ABO1	193.725	193.725	194.848	194.312	192.542	193.796
HN7	63.2335	63.2335	63.2335	63.2335	63.6903	62.3623	60.6063			ABO2	135.821	135.821	136.503	136.445	135.168	136.028
HN8	56.4733	21.3326	21.3326	55.7855	56.5845	54.4828	33.3117			ABO4	141.542	181.321	204.551	78.0144	195.485	71.6886
HN9	31.1104	31.2314	31.1104	30.8427	31.1104	30.4985	28.5738			ABO5	212.8	212.773	213.139	213.187	212.372	213.241
HN10	21.8643	21.8643	21.7794	21.7368	21.5657	21.3499	19.2434			Average	110.472	114.889	119.084	102.66	115.111	104.371
Average	43.6449	48.2118	48.1073	43.478	43.8298	43.2013	39.3186
Scatter Plot				Box Plot						Scatter Plot				Box Plot
Histogram				Q-Q Plot						Histogram				Q-Q Plot
Shapiro-Wilk Test										Shapiro-Wilk Test
	Raidotherapy AI	Limbus AI v1.6	Limbus AI v1.5	Therapanacea	MIM	Siemens AIRC	RadFormation				Limbus AI v1.6	Limbus AI v1.5	Therapanacea	MIM	Siemens AIRC	RadFormation
P-Value	0.921674	0.258315	0.251839	0.902083	0.92019	0.800345	0.739286			P-Value	0.899182	0.732847	0.5147	0.678825	0.497108	0.320099
Normality Test Result	Normally Distributed	Normally Distributed	Normally Distributed	Normally Distributed	Normally Distributed	Normally Distributed	Normally Distributed			Normality Test Result	Normally Distributed	Normally Distributed	Normally Distributed	Normally Distributed	Normally Distributed	Normally Distributed
Statistical Test Result										Statistical Test Result
Data Set [1]	Data Set [2]	Type of test performed	P-Value	Result						Data Set [1]	Data Set [2]	Type of test performed	P-Value	Result
Radiotherapy AI	Limbus AI v1.6	Student T test	0.74593	No statistically significant difference						Limbus AI v1.6	Limbus AI v1.5	Student T test	0.895683	No statistically significant difference
Radiotherapy AI	Limbus AI v1.5	Student T test	0.751338	No statistically significant difference						Limbus AI v1.6	Therapanacea	Student T test	0.801642	No statistically significant difference
Radiotherapy AI	Therapanacea	Student T test	0.988356	No statistically significant difference						Limbus AI v1.6	MIM	Student T test	0.813041	No statistically significant difference
Radiotherapy AI	MIM	Student T test	0.9872	No statistically significant difference						Limbus AI v1.6	Siemens AIRC	Student T test	0.892464	No statistically significant difference
Radiotherapy AI	Siemens AIRC	Student T test	0.968686	No statistically significant difference						Limbus AI v1.6	RadFormation	Student T test	0.849741	No statistically significant difference
Radiotherapy AI	RadFormation	Student T test	0.702747	No statistically significant difference						Limbus AI v1.5	Therapanacea	Student T test	0.904737	No statistically significant difference
Limbus AI v1.6	Limbus AI v1.5	Student T test	0.994863	No statistically significant difference						Limbus AI v1.5	MIM	Student T test	0.71831	No statistically significant difference
Limbus AI v1.6	Therapanacea	Student T test	0.736076	No statistically significant difference						Limbus AI v1.5	Siemens AIRC	Student T test	0.994955	No statistically significant difference
Limbus AI v1.6	MIM	Student T test	0.756176	No statistically significant difference						Limbus AI v1.5	RadFormation	Student T test	0.750588	No statistically significant difference
Limbus AI v1.6	Siemens AIRC	Student T test	0.719165	No statistically significant difference						Therapanacea	MIM	Student T test	0.634246	No statistically significant difference
Limbus AI v1.6	RadFormation	Student T test	0.525301	No statistically significant difference						Therapanacea	Siemens AIRC	Student T test	0.911271	No statistically significant difference
Limbus AI v1.5	Therapanacea	Student T test	0.74147	No statistically significant difference						Therapanacea	RadFormation	Student T test	0.662578	No statistically significant difference
Limbus AI v1.5	MIM	Student T test	0.76161	No statistically significant difference						MIM	Siemens AIRC	Student T test	0.718387	No statistically significant difference
Limbus AI v1.5	Siemens AIRC	Student T test	0.724541	No statistically significant difference						MIM	RadFormation	Student T test	0.957823	No statistically significant difference
Limbus AI v1.5	RadFormation	Student T test	0.529785	No statistically significant difference						Siemens AIRC	RadFormation	Student T test	0.75017	No statistically significant difference
Therapanacea	MIM	Student T test	0.975513	No statistically significant difference
Therapanacea	Siemens AIRC	Student T test	0.980354	No statistically significant difference
Therapanacea	RadFormation	Student T test	0.712093	No statistically significant difference
MIM	Siemens AIRC	Student T test	0.955739	No statistically significant difference
MIM	RadFormation	Student T test	0.691356	No statistically significant difference
Siemens AIRC	RadFormation	Student T test	0.72712	No statistically significant difference

## Sheet: Optic Chiasm
Anatomical Site: Optic Chiasm
Set1	Radiotherapy AI	Limbus AI v1.6	Limbus AI v1.5	Therapanacea	MIM	Siemens AIRC	RadFormation			Set 2	Radiotherapy AI	Limbus AI v1.6	Limbus AI v1.5	Therapanacea	MIM	Siemens AIRC	RadFormation
B1	1.4128	5.08921	4.2384	9.41702	9.8797	16.3695	7.12743			B10	2.12874	4.30126	6.16455	10.9548	5.03125	***	5.64042
B2	1.45145	5.57979	7.37393	10.361	9.26802	11.9946	6.21514			HN10	1.92474	12.0769	9.7887	9.40262	9.40262	***	NAN
B3	1.78322	6.02066	6.02066	8.93565	4.81344	8.52506	5.80685			Average	2.02674	8.1891	7.97663	10.1787	7.21694		5.64042
B4	10.7051	5.96252	5.99726	8.34722	6.61979	7.62471	4.59
B5	9.83084	5.39	6.17954	8.02673	8.02673	12.2427	10.9493
B6	8.2701	5.13399	5.9041	9.36959	10.1385	9.7378	5.65379
B7	12.2931	4.69574	8.1	9.51525	6.90797	14.3185	6.71863
B8	8.41077	6.9899	6.9899	11.164	9.3689	9.05343	6.24594
B9	11.3345	5.3295	7.26686	8.61872	7.48478	6.87289	5.0402
Average	7.27687	5.57681	6.45229	9.30613	8.05642	10.7488	6.48303
Scatter Plot				Box Plot
Histogram				Q-Q Plot
Shapiro-Wilk Test
	Raidotherapy AI	Limbus AI v1.6	Limbus AI v1.5	Therapanacea	MIM	Siemens AIRC	RadFormation
P-Value	0.0411332	0.466283	0.576801	0.711401	0.557278	0.608567	0.0195165
Normality Test Result	Not Normally Distributed	Normally Distributed	Normally Distributed	Normally Distributed	Normally Distributed	Normally Distributed	Not Normally Distributed
Statistical Test Result
Data Set [1]	Data Set [2]	Type of test performed	P-Value	Result
Ratiotherapy AI	Limbus AI v1.6	Wilcoxon signed-ranked test	0.25	No statistically significant difference
Ratiotherapy AI	Limbus AI v1.5	Wilcoxon signed-ranked test	0.734375	No statistically significant difference
Ratiotherapy AI	Therapanacea	Wilcoxon signed-ranked test	0.425781	No statistically significant difference
Ratiotherapy AI	MIM	Wilcoxon signed-ranked test	0.820312	No statistically significant difference
Ratiotherapy AI	Siemens AIRC	Wilcoxon signed-ranked test	0.203125	No statistically significant difference
Ratiotherapy AI	RadFormation	Wilcoxon signed-ranked test	0.570312	No statistically significant difference
Limbus AI v1.6	Limbus AI v1.5	Student T test	0.0631044	No statistically significant difference
Limbus AI v1.6	Therapanacea	Wilcoxon signed-ranked test	0.00390625	Statistically significant difference
Limbus AI v1.6	MIM	Student T test	0.00120681	Statistically significant difference
Limbus AI v1.6	Siemens AIRC	Student T test	0.000217804	Statistically significant difference
Limbus AI v1.6	RadFormation	Wilcoxon signed-ranked test	0.359375	No statistically significant difference
Limbus AI v1.5	Therapanacea	Wilcoxon signed-ranked test	0.00390625	Statistically significant difference
Limbus AI v1.5	MIM	Student T test	0.0357944	Statistically significant difference
Limbus AI v1.5	Siemens AIRC	Student T test	0.00156488	Statistically significant difference
Limbus AI v1.5	RadFormation	Wilcoxon signed-ranked test	0.570312	No statistically significant difference
Therapanacea	MIM	Wilcoxon signed-ranked test	0.0356919	Statistically significant difference
Therapanacea	Siemens AIRC	Wilcoxon signed-ranked test	0.496094	No statistically significant difference
Therapanacea	RadFormation	Wilcoxon signed-ranked test	0.0195312	Statistically significant difference
MIM	Siemens AIRC	Student T test	0.0419882	Statistically significant difference
MIM	RadFormation	Wilcoxon signed-ranked test	0.0976562	No statistically significant difference
Siemens AIRC	RadFormation	Wilcoxon signed-ranked test	0.00390625	Statistically significant difference

## Sheet: Left Optic Nerve
Anatomical Site: Left Optic Nerve
	Radiotherapy AI	Limbus AI v1.6	Limbus AI v1.5	Therapanacea	MIM	Siemens AIRC	RadFormation			Set 2	Radiotherapy AI	Limbus AI v1.6	Limbus AI v1.5	Therapanacea	MIM	Siemens AIRC	RadFormation
B1	1	5.90459	5.90459	3.45948	5.9127	7.46942	7.12743			B10	***	11.5485	11.5485	3.84949	3.29429	16.6609	9.62372
B2	1.45145	5.26	5.26	2.97551	6.62128	7.50568	6.73609
B3	1.044	7.08302	7.08302	7.08302	6.84831	6.75924	9.5496
B4	4.56667	3.45766	3.45766	3.89474	4.59	5.2884	5.2884
B5	4.55581	5.02958	5.02958	5.02958	7.52632	8.41945	7.23144
B6	4.05329	4.06647	4.06647	3.69368	7.91714	6.59828	4.64071
B7	3.19531	5.5	5.59017	4.77284	6.34035	6.71863	7.11407
B8	7.46363	4.54908	4.54908	4.2689	7.8012	4.67785	5.23
B9	4.19173	5.0591	5.0591	3.56228	4.19173	5.15467	7.00156
B10	1.67708	4.25747	4.25747	4.11173	8.38542	2.76138	8.07799
Average	3.3199	5.0167	5.02571	4.28518	6.61344	6.1353	6.79973
Scatter Plot				Box Plot
Histogram				Q-Q Plot
Shapiro-Wilk Test
	Raidotherapy AI	Limbus AI v1.6	Limbus AI v1.5	Therapanacea	MIM	Siemens AIRC	RadFormation
P-Value	0.224701	0.927886	0.947333	0.0657662	0.480281	0.595951	0.511416
Normality Test Result	Normally Distributed	Normally Distributed	Normally Distributed	Normally Distributed	Normally Distributed	Normally Distributed	Normally Distributed
Statistical Test Result
Data Set [1]	Data Set [2]	Type of test performed	P-Value	Result
Ratiotherapy AI	Limbus AI v1.6	Welch's T Test	0.0364084	Statistically significant difference
Ratiotherapy AI	Limbus AI v1.5	Welch's T Test	0.0356807	Statistically significant difference
Ratiotherapy AI	Therapanacea	Wilcoxon signed-ranked test	0.322266	No statistically significant difference
Ratiotherapy AI	MIM	Student T test	0.000567647	Statistically significant difference
Ratiotherapy AI	Siemens AIRC	Student T test	0.00351438	Statistically significant difference
Ratiotherapy AI	RadFormation	Wilcoxon signed-ranked test	0.00976562	Statistically significant difference
Limbus AI v1.6	Limbus AI v1.5	Student T test	0.984582	No statistically significant difference
Limbus AI v1.6	Therapanacea	Wilcoxon signed-ranked test	0.0413589	Statistically significant difference
Limbus AI v1.6	MIM	Student T test	0.00939281	Statistically significant difference
Limbus AI v1.6	Siemens AIRC	Student T test	0.0874991	No statistically significant difference
Limbus AI v1.6	RadFormation	Wilcoxon signed-ranked test	0.00195312	Statistically significant difference
Limbus AI v1.5	Therapanacea	Wilcoxon signed-ranked test	0.04995	Statistically significant difference
Limbus AI v1.5	MIM	Student T test	0.00983779	Statistically significant difference
Limbus AI v1.5	Siemens AIRC	Student T test	0.0902848	No statistically significant difference
Limbus AI v1.5	RadFormation	Wilcoxon signed-ranked test	0.00195312	Statistically significant difference
Therapanacea	MIM	Wilcoxon signed-ranked test	0.00390625	Statistically significant difference
Therapanacea	Siemens AIRC	Wilcoxon signed-ranked test	0.0136719	Statistically significant difference
Therapanacea	RadFormation	Wilcoxon signed-ranked test	0.00195312	Statistically significant difference
MIM	Siemens AIRC	Student T test	0.496283	No statistically significant difference
MIM	RadFormation	Wilcoxon signed-ranked test	0.625	No statistically significant difference
Siemens AIRC	RadFormation	Wilcoxon signed-ranked test	0.51467	No statistically significant difference

## Sheet: Right Optic Nerve
Anatomical Site: Right Optic Nerve
	Radiotherapy AI	Limbus AI v1.6	Limbus AI v1.5	Therapanacea	MIM	Siemens AIRC	RadFormation
HN10	1.361	3.04329	3.04329	4.083	5.75154	13.8032	4.30386
B1	1	5.37588	5.37588	4.1168	6.69479	7.33486	6.69598
B2	1.052	7.70293	7.70293	3.08764	5.66519	5.6274	8.71411
B3	1.78322	5.80685	5.80685	6.35293	5.99161	7.96849	6.97763
B4	4	5.44542	5.44542	3.45766	5	4.22546	2.90297
B5	3.95232	7.35201	7.35201	7.35201	6.68995	8.74076	7.88585
B6	5.55503	4.16627	4.16627	4.06647	7.18888	8.16585	6.36689
B7	3.11127	6.22254	6.22254	3.72022	5.11957	6.53605	8.92469
B8	3.72116	3.57112	3.57112	4.2689	5.72096	4.31277	4.4378
B9	3.57565	4.08532	4.08532	3.69998	5.15467	4.94	7.96551
B10	1.34633	4.37334	4.37334	3.5532	4.50705	6.93742	9.57238
Average	2.76891	5.195	5.195	4.34171	5.77129	7.14475	6.79524
Scatter Plot				Box Plot
Histogram				Q-Q Plot
Shapiro-Wilk Test
	Raidotherapy AI	Limbus AI v1.6	Limbus AI v1.5	Therapanacea	MIM	Siemens AIRC	RadFormation
P-Value	0.16647	0.707124	0.707124	0.00253334	0.731316	0.0754349	0.507997
Normality Test Result	Normally Distributed	Normally Distributed	Normally Distributed	Not Normally Distributed	Normally Distributed	Normally Distributed	Normally Distributed
Statistical Test Result
Data Set [1]	Data Set [2]	Type of test performed	P-Value	Result
Radiotherapy AI	Limbus AI v1.6	Student t test	0.00126934	Statistically significant difference
Radiotherapy AI	Limbus AI v1.5	Student t test	0.00126934	Statistically significant difference
Radiotherapy AI	Therapanacea	Wilcoxon signed-ranked test	0.0185547	Statistically significant difference
Radiotherapy AI	MIM	Welch's t test	3.63714e-05	Statistically significant difference
Radiotherapy AI	Siemens AIRC	Wilcoxon signed-ranked test	0.000976562	Statistically significant difference
Radiotherapy AI	RadFormation	Student t test	5.68906e-05	Statistically significant difference
Limbus AI v1.6	Limbus AI v1.5	Student t test	1	No statistically significant difference
Limbus AI v1.6	Therapanacea	Wilcoxon signed-ranked test	0.142368	No statistically significant difference
Limbus AI v1.6	MIM	Welch's t test	0.28251	No statistically significant difference
Limbus AI v1.6	Siemens AIRC	Wilcoxon signed-ranked test	0.0537109	No statistically significant difference
Limbus AI v1.6	RadFormation	Student t test	0.0558265	No statistically significant difference
Limbus AI v1.5	Therapanacea	Wilcoxon signed-ranked test	0.139414	No statistically significant difference
Limbus AI v1.5	MIM	Welch's t test	0.28251	No statistically significant difference
Limbus AI v1.5	Siemens AIRC	Wilcoxon signed-ranked test	0.0537109	No statistically significant difference
Limbus AI v1.5	RadFormation	Student t test	0.0558265	No statistically significant difference
Therapanacea	MIM	Wilcoxon signed-ranked test	0.00488281	Statistically significant difference
Therapanacea	Siemens AIRC	Wilcoxon signed-ranked test	0.000976562	Statistically significant difference
Therapanacea	RadFormation	Wilcoxon signed-ranked test	0.00683594	Statistically significant difference
MIM	Siemens AIRC	Wilcoxon signed-ranked test	0.0830078	No statistically significant difference
MIM	RadFormation	Student t test	0.153495	No statistically significant difference
Siemens AIRC	RadFormation	Wilcoxon signed-ranked test	0.898438	No statistically significant difference

## Sheet: Oesophagus
Anatomical Site: Oesophagus
	Radiotherapy AI	Limbus AI v1.6	Limbus AI v1.5	Therapanacea	MIM	Siemens AIRC	RadFormation			Radiotherapy AI	Limbus AI v1.6	Limbus AI v1.5	Therapanacea	MIM	Siemens AIRC	RadFormation			Radiotherapy AI	Limbus AI v1.6	Limbus AI v1.5	Therapanacea	MIM	Siemens AIRC	RadFormation
HN1	2.54241	4.09951	****	3.59551	***	***	15.9338		L1	*	53.4972	19.8855	29.7565	22.8584	16.9352	33.386		HN4	74.8166	74.908	****	75.2421	***	75.3531	61.9939
HN2	51.3889	51.7022	****	51.9026	***	***	44.403		L2	*	7.434	11.0469	17.6359	12.6908	5.89088	17.4689		HN6	9.03444	10.1659	****	9.74506	***	6.07711	17.4325
HN7	4.67785	3.77141	****	3.30774	***	***	6.63413		L4	*	33.3029	36.9409	35.336	35.763	105.83	118.263		Average	41.9255	42.5369		42.4936		40.7151	39.7132
HN8	7.22222	8.99389	****	8.04547	***	***	28.5299		L5	*	32.2512	27.6888	33.1105	25.2184	20.355	37.9338
HN9	10.3265	12.4455	****	11.696	***	***	7.56674		Average		31.6213	23.8905	28.9597	24.1326	37.2528	51.763
HN10	22.0751	21.8643	****	22.0751	***	***	21.0441
Average	16.3721	17.1461		16.7704			20.6853
Scatter Plot				Box Plot					Scatter Plot					Box Plot
Histogram				Q-Q Plot					Histogram					Q-Q Plot
Shapiro-Wilk Test									Shapiro-Wilk Test
	Raidotherapy AI	Limbus AI v1.6	Therapanacea	RadFormation						Limbus AI v1.6	Limbus AI v1.5	Therapanacea	MIM	Siemens AIRC	RadFormation
P-Value	0.0413036	0.0460173	0.0436477	0.523822					P-Value	0.715211	0.989186	0.285076	0.911424	0.039611	0.102855
Normality Test Result	Not Normally Distributed	Not Normally Distributed	Not Normally Distributed	Normally Distributed					Normality Test Result	Normally Distributed	Normally Distributed	Normally Distributed	Normally Distributed	Not Normally Distributed	Normally Distributed
Statistical Test Result									Statistical Test Result
Data Set [1]	Data Set [2]	Type of test performed	P-Value	Result					Data Set [1]	Data Set [2]	Type of test performed	P-Value	Result
Ratiotherapy AI	Limbus AI v1.6	Wilcoxon signed-ranked test	0.21875	No statistically significant difference					Limbus AI v1.6	Limbus AI v1.5	Wilcoxon signed-ranked test	*****	*****
Ratiotherapy AI	Therapanacea	Wilcoxon signed-ranked test	0.500184	No statistically significant difference					Limbus AI v1.6	Therapanacea	Wilcoxon signed-ranked test	*****	*****
Ratiotherapy AI	RadFormation	Wilcoxon signed-ranked test	0.6875	No statistically significant difference					Limbus AI v1.6	MIM	Wilcoxon signed-ranked test	*****	*****
Limbus AI v1.6	Therapanacea	Wilcoxon signed-ranked test	0.15625	No statistically significant difference					Limbus AI v1.6	Siemens AIRC	Wilcoxon signed-ranked test	*****	*****
Limbus AI v1.6	RadFormation	Wilcoxon signed-ranked test	0.6875	No statistically significant difference					Limbus AI v1.6	RadFormation	Wilcoxon signed-ranked test	*****	*****
Therapanacea	RadFormation	Wilcoxon signed-ranked test	0.6875	No statistically significant difference					Limbus AI v1.5	Therapanacea	Student T test	0.483255	No statistically significant difference
									Limbus AI v1.5	MIM	Student T test	0.974525	No statistically significant difference
									Limbus AI v1.5	Siemens AIRC	Wilcoxon signed-ranked test	*****	*****
									Limbus AI v1.5	RadFormation	Wilcoxon signed-ranked test	*****	*****
									Therapanacea	MIM	Student T test	0.463248	No statistically significant difference
									Therapanacea	Siemens AIRC	Wilcoxon signed-ranked test	*****	*****
									Therapanacea	RadFormation	Wilcoxon signed-ranked test	*****	*****
									MIM	Siemens AIRC	Wilcoxon signed-ranked test	*****	*****
									MIM	RadFormation	Wilcoxon signed-ranked test	*****	*****
									Siemens AIRC	RadFormation	Wilcoxon signed-ranked test	*****	*****

## Sheet: Left Parotid Gland
Anatomical Site: Left Parotid Gland
	Radiotherapy AI	Limbus AI v1.6	Limbus AI v1.5	Therapanacea	MIM	Siemens AIRC	RadFormation
HN1	15.0775	14.1538	14.1538	19.6277	14.9549	29.0909	23.1893
HN2	13.3808	19.1774	19.1774	6.46277	9.06386	12	6.94393
HN3	21.2791	16.2823	16.2823	21.248	12.1116	19.7098	18.8232
HN4	16.7706	14.3749	14.3749	18.2017	12.8729	19.0984	17.6539
HN5	6.52018	24.8119	24.8119	14.5174	19.3409	14.4425	12.8711
HN6	10.8425	15.1482	15.1482	12.7669	14.3854	17.5088	12.684
HN7	9.86794	17.2204	17.2204	12.0733	12.99	18.0568	16.5387
HN8	1.34	1.34	1.34	1.34	3.28567	2.68	10.2148
HN9	9.58099	14.6831	14.6831	19.0637	12.5232	17.3652	14.5233
HN10	4.30386	4.30386	4.30386	6.50706	8.32717	7.32921	6.58857
Average	10.8963	14.1496	14.1496	13.1808	11.9856	15.7282	14.0031
Scatter Plot				Box Plot
Histogram				Q-Q Plot
Shapiro-Wilk Test
	Raidotherapy AI	Limbus AI v1.6	Limbus AI v1.5	Therapanacea	MIM	Siemens AIRC	RadFormation
P-Value	0.997655	0.188362	0.188362	0.439261	0.679477	0.657375	0.889783
Normality Test Result	Normally Distributed	Normally Distributed	Normally Distributed	Normally Distributed	Normally Distributed	Normally Distributed	Normally Distributed
Statistical Test Result
Data Set [1]	Data Set [2]	Type of test performed	P-Value	Result
Radiotherapy AI	Limbus AI v1.6	Wilcoxon signed-ranked test	0.173071	No statistically significant difference
Radiotherapy AI	Limbus AI v1.5	Wilcoxon signed-ranked test	0.173071	No statistically significant difference
Radiotherapy AI	Therapanacea	Student t test	0.430507	No statistically significant difference
Radiotherapy AI	MIM	Wilcoxon signed-ranked test	0.769531	No statistically significant difference
Radiotherapy AI	Siemens AIRC	Wilcoxon signed-ranked test	0.0195312	Statistically significant difference
Radiotherapy AI	RadFormation	Student t test	0.233883	No statistically significant difference
Limbus AI v1.6	Limbus AI v1.5	Wilcoxon signed-ranked test	1	No statistically significant difference
Limbus AI v1.6	Therapanacea	Student t test	0.751192	No statistically significant difference
Limbus AI v1.6	MIM	Wilcoxon signed-ranked test	0.130859	No statistically significant difference
Limbus AI v1.6	Siemens AIRC	Wilcoxon signed-ranked test	0.322266	No statistically significant difference
Limbus AI v1.6	RadFormation	Student t test	0.957613	No statistically significant difference
Limbus AI v1.5	Therapanacea	Student t test	0.751192	No statistically significant difference
Limbus AI v1.5	MIM	Wilcoxon signed-ranked test	0.130859	No statistically significant difference
Limbus AI v1.5	Siemens AIRC	Wilcoxon signed-ranked test	0.322266	No statistically significant difference
Limbus AI v1.5	RadFormation	Student t test	0.957613	No statistically significant difference
Therapanacea	MIM	Wilcoxon signed-ranked test	0.625	No statistically significant difference
Therapanacea	Siemens AIRC	Wilcoxon signed-ranked test	0.130859	No statistically significant difference
Therapanacea	RadFormation	Student t test	0.763032	No statistically significant difference
MIM	Siemens AIRC	Wilcoxon signed-ranked test	0.0644531	No statistically significant difference
MIM	RadFormation	Student t test	0.361703	No statistically significant difference
Siemens AIRC	RadFormation	Student t test	0.550428	No statistically significant difference

[truncated: 14 more sheets: Right Parotid Gland, Left Submandibular Gland, Right Submandibular Gland, Bladder, Left Femoral Head, Right Femoral Head, Heart, Left Kidney, Right Kidney, Left Lung, Right Lung, Liver, Rectum, Stomach]
