# Supplementary material for: Investigation on performance of multiple AI-based auto-contouring systems in organs at risks (OARs) delineation
Source: Phys Eng Sci Med. 2024 Sep 2;47(3):1123–40. doi: 10.1007/s13246-024-01434-9 (PMC11408550; doi:10.1007/s13246-024-01434-9)
Supplement: Supplementary file 3 — (xlsx 15632 KB) [file 13246_2024_1434_MOESM3_ESM.xlsx]

## Sheet: Brain (Tau = 0)
Anatomical Site: Brain
Tau = 0	Radiotherapy AI	Limbus AI v1.6	Limbus AI v1.5	Therapanacea	MIM	Siemens AIRC	RadFormation
HN5	0.824929	0.8179	0.817843	0.844771	0.570572	0.577889	0.784058
B1	0.304282	0.232567	0.232679	0.285028	0.239942	0.306609	0.273883
B2	0.302195	0.325118	0.32419	0.33034	0.275593	0.276937	0.323842
B3	0.360905	0.309852	0.310446	0.340548	0.304746	0.334678	0.309953
B4	0.191852	0.225448	0.225283	0.215958	0.212564	0.191217	0.22246
B5	0.323597	0.303404	0.303204	0.322182	0.272857	0.302494	0.310305
B6	0.285275	0.285449	0.285263	0.298914	0.266351	0.275589	0.295124
B7	0.415156	0.377602	0.378491	0.43127	0.295355	0.373163	0.39961
B8	0.233794	0.260318	0.260167	0.256361	0.249103	0.194702	0.242934
B9	0.259857	0.304047	0.303243	0.29795	0.272201	0.247586	0.292976
Average	0.350184	0.344171	0.344081	0.362332	0.295928	0.308086	0.345515
Scatter Plot				Box Plot
Histogram				Q-Q Plot
Shapiro-Wilk Test
	Raidotherapy AI	Limbus AI v1.6	Limbus AI v1.5	Therapanacea	MIM	Siemens AIRC	RadFormation
P-Value	0.00105113	7.69253e-05	7.76519e-05	0.000279421	0.000116537	0.0449186	0.000165214
Normality Test Result	Not Normally Distributed	Not Normally Distributed	Not Normally Distributed	Not Normally Distributed	Not Normally Distributed	Not Normally Distributed	Not Normally Distributed
Statistical Test Result
Data Set [1]	Data Set [2]	Type of test performed	P-Value	Result
Radiotherapy AI	Limbus AI v1.6	Wilcoxon signed-ranked test	0.769531	No statistically significant difference
Radiotherapy AI	Limbus AI v1.5	Wilcoxon signed-ranked test	0.695312	No statistically significant difference
Radiotherapy AI	Therapanacea	Wilcoxon signed-ranked test	0.105469	No statistically significant difference
Radiotherapy AI	MIM	Wilcoxon signed-ranked test	0.0371094	Statistically significant difference
Radiotherapy AI	Siemens AIRC	Wilcoxon signed-ranked test	0.00585938	Statistically significant difference
Radiotherapy AI	RadFormation	Wilcoxon signed-ranked test	0.695312	No statistically significant difference
Limbus AI v1.6	Limbus AI v1.5	Wilcoxon signed-ranked test	0.375	No statistically significant difference
Limbus AI v1.6	Therapanacea	Wilcoxon signed-ranked test	0.0488281	Statistically significant difference
Limbus AI v1.6	MIM	Wilcoxon signed-ranked test	0.00585938	Statistically significant difference
Limbus AI v1.6	Siemens AIRC	Wilcoxon signed-ranked test	0.160156	No statistically significant difference
Limbus AI v1.6	RadFormation	Wilcoxon signed-ranked test	1	No statistically significant difference
Limbus AI v1.5	Therapanacea	Wilcoxon signed-ranked test	0.0371094	Statistically significant difference
Limbus AI v1.5	MIM	Wilcoxon signed-ranked test	0.00585938	Statistically significant difference
Limbus AI v1.5	Siemens AIRC	Wilcoxon signed-ranked test	0.160156	No statistically significant difference
Limbus AI v1.5	RadFormation	Wilcoxon signed-ranked test	1	No statistically significant difference
Therapanacea	MIM	Wilcoxon signed-ranked test	0.00195312	Statistically significant difference
Therapanacea	Siemens AIRC	Wilcoxon signed-ranked test	0.00976562	Statistically significant difference
Therapanacea	RadFormation	Wilcoxon signed-ranked test	0.0136719	Statistically significant difference
MIM	Siemens AIRC	Wilcoxon signed-ranked test	0.322266	No statistically significant difference
MIM	RadFormation	Wilcoxon signed-ranked test	0.00585938	Statistically significant difference
Siemens AIRC	RadFormation	Wilcoxon signed-ranked test	0.0644531	No statistically significant difference

## Sheet: Brain (Tau = 1)
Anatomical Site: Brain
Tau = 1	Radiotherapy AI	Limbus AI v1.6	Limbus AI v1.5	Therapanacea	MIM	Siemens AIRC	RadFormation
HN5	0.824929	0.8179	0.817843	0.844771	0.570572	0.577889	0.784058
B1	0.564874	0.487433	0.487414	0.558924	0.491793	0.578158	0.54668
B2	0.459569	0.503384	0.502585	0.50537	0.432475	0.416452	0.496952
B3	0.543882	0.489562	0.490397	0.526359	0.481912	0.500494	0.490942
B4	0.400417	0.481684	0.480952	0.456468	0.441009	0.397844	0.471378
B5	0.496901	0.477822	0.478049	0.498265	0.428907	0.47002	0.486107
B6	0.533128	0.57102	0.571126	0.570126	0.528513	0.51485	0.57548
B7	0.611823	0.575614	0.576539	0.627505	0.459332	0.556334	0.593312
B8	0.367692	0.416862	0.41697	0.403987	0.402089	0.312554	0.384979
B9	0.501391	0.579713	0.578958	0.558756	0.539844	0.491736	0.56201
Average	0.530461	0.540099	0.540083	0.555053	0.477645	0.481633	0.53919
Scatter Plot				Box Plot
Histogram				Q-Q Plot
Shapiro-Wilk Test
	Raidotherapy AI	Limbus AI v1.6	Limbus AI v1.5	Therapanacea	MIM	Siemens AIRC	RadFormation
P-Value	0.221997	0.0103366	0.010182	0.0763109	0.723897	0.465469	0.182623
Normality Test Result	Normally Distributed	Not Normally Distributed	Not Normally Distributed	Normally Distributed	Normally Distributed	Normally Distributed	Normally Distributed
Statistical Test Result
Data Set [1]	Data Set [2]	Type of test performed	P-Value	Result
Radiotherapy AI	Limbus AI v1.6	Wilcoxon signed-ranked test	0.556641	No statistically significant difference
Radiotherapy AI	Limbus AI v1.5	Wilcoxon signed-ranked test	0.556641	No statistically significant difference
Radiotherapy AI	Therapanacea	Wilcoxon signed-ranked test	0.0273438	Statistically significant difference
Radiotherapy AI	MIM	Wilcoxon signed-ranked test	0.130859	No statistically significant difference
Radiotherapy AI	Siemens AIRC	Wilcoxon signed-ranked test	0.00976562	Statistically significant difference
Radiotherapy AI	RadFormation	Wilcoxon signed-ranked test	0.625	No statistically significant difference
Limbus AI v1.6	Limbus AI v1.5	Wilcoxon signed-ranked test	0.769531	No statistically significant difference
Limbus AI v1.6	Therapanacea	Wilcoxon signed-ranked test	0.232422	No statistically significant difference
Limbus AI v1.6	MIM	Wilcoxon signed-ranked test	0.00390625	Statistically significant difference
Limbus AI v1.6	Siemens AIRC	Wilcoxon signed-ranked test	0.0839844	No statistically significant difference
Limbus AI v1.6	RadFormation	Wilcoxon signed-ranked test	0.695312	No statistically significant difference
Limbus AI v1.5	Therapanacea	Wilcoxon signed-ranked test	0.193359	No statistically significant difference
Limbus AI v1.5	MIM	Wilcoxon signed-ranked test	0.00390625	Statistically significant difference
Limbus AI v1.5	Siemens AIRC	Wilcoxon signed-ranked test	0.0839844	No statistically significant difference
Limbus AI v1.5	RadFormation	Wilcoxon signed-ranked test	0.695312	No statistically significant difference
Therapanacea	MIM	Wilcoxon signed-ranked test	0.00195312	Statistically significant difference
Therapanacea	Siemens AIRC	Wilcoxon signed-ranked test	0.00390625	Statistically significant difference
Therapanacea	RadFormation	Wilcoxon signed-ranked test	0.0644531	No statistically significant difference
MIM	Siemens AIRC	Student t test	0.902538	No statistically significant difference
MIM	RadFormation	Wilcoxon signed-ranked test	0.00585938	Statistically significant difference
Siemens AIRC	RadFormation	Wilcoxon signed-ranked test	0.0136719	Statistically significant difference

## Sheet: Brain (Tau = 2)
Anatomical Site: Brain
Tau = 2	Radiotherapy AI	Limbus AI v1.6	Limbus AI v1.5	Therapanacea	MIM	Siemens AIRC	RadFormation
HN5	0.940856	0.946616	0.946595	0.95098	0.817168	0.825687	0.932089
B1	0.747323	0.713273	0.713558	0.762293	0.69874	0.763453	0.755563
B2	0.723327	0.780465	0.780421	0.772896	0.721953	0.674148	0.776526
B3	0.803432	0.753223	0.75396	0.799735	0.759471	0.770606	0.772564
B4	0.607804	0.696594	0.696164	0.671143	0.642206	0.603738	0.686139
B5	0.760102	0.75395	0.754285	0.770266	0.693964	0.731462	0.75772
B6	0.727058	0.789841	0.78957	0.772601	0.724016	0.704996	0.785917
B7	0.858845	0.852264	0.852448	0.880841	0.761286	0.836123	0.859975
B8	0.610385	0.687993	0.687813	0.661079	0.648302	0.530805	0.635153
B9	0.687146	0.767501	0.766984	0.740039	0.737475	0.690296	0.751272
Average	0.746628	0.774172	0.77418	0.778187	0.720458	0.713131	0.771292
Scatter Plot				Box Plot
Histogram				Q-Q Plot
Shapiro-Wilk Test
	Raidotherapy AI	Limbus AI v1.6	Limbus AI v1.5	Therapanacea	MIM	Siemens AIRC	RadFormation
P-Value	0.745627	0.181481	0.180131	0.334796	0.843897	0.750595	0.510603
Normality Test Result	Normally Distributed	Normally Distributed	Normally Distributed	Normally Distributed	Normally Distributed	Normally Distributed	Normally Distributed
Statistical Test Result
Data Set [1]	Data Set [2]	Type of test performed	P-Value	Result
Radiotherapy AI	Limbus AI v1.6	Wilcoxon signed-ranked test	0.193359	No statistically significant difference
Radiotherapy AI	Limbus AI v1.5	Wilcoxon signed-ranked test	0.193359	No statistically significant difference
Radiotherapy AI	Therapanacea	Wilcoxon signed-ranked test	0.00390625	Statistically significant difference
Radiotherapy AI	MIM	Wilcoxon signed-ranked test	0.193359	No statistically significant difference
Radiotherapy AI	Siemens AIRC	Wilcoxon signed-ranked test	0.0136719	Statistically significant difference
Radiotherapy AI	RadFormation	Wilcoxon signed-ranked test	0.130859	No statistically significant difference
Limbus AI v1.6	Limbus AI v1.5	Wilcoxon signed-ranked test	1	No statistically significant difference
Limbus AI v1.6	Therapanacea	Wilcoxon signed-ranked test	0.769531	No statistically significant difference
Limbus AI v1.6	MIM	Wilcoxon signed-ranked test	0.00390625	Statistically significant difference
Limbus AI v1.6	Siemens AIRC	Wilcoxon signed-ranked test	0.0273438	Statistically significant difference
Limbus AI v1.6	RadFormation	Wilcoxon signed-ranked test	0.625	No statistically significant difference
Limbus AI v1.5	Therapanacea	Wilcoxon signed-ranked test	0.769531	No statistically significant difference
Limbus AI v1.5	MIM	Wilcoxon signed-ranked test	0.00390625	Statistically significant difference
Limbus AI v1.5	Siemens AIRC	Wilcoxon signed-ranked test	0.0273438	Statistically significant difference
Limbus AI v1.5	RadFormation	Wilcoxon signed-ranked test	0.625	No statistically significant difference
Therapanacea	MIM	Wilcoxon signed-ranked test	0.00195312	Statistically significant difference
Therapanacea	Siemens AIRC	Wilcoxon signed-ranked test	0.00390625	Statistically significant difference
Therapanacea	RadFormation	Wilcoxon signed-ranked test	0.232422	No statistically significant difference
MIM	Siemens AIRC	Wilcoxon signed-ranked test	0.769531	No statistically significant difference
MIM	RadFormation	Wilcoxon signed-ranked test	0.00585938	Statistically significant difference
Siemens AIRC	RadFormation	Wilcoxon signed-ranked test	0.00585938	Statistically significant difference

## Sheet: Brain (Tau = 3)
Anatomical Site: Brain
Tau = 3	Radiotherapy AI	Limbus AI v1.6	Limbus AI v1.5	Therapanacea	MIM	Siemens AIRC	RadFormation
HN5	0.981786	0.984146	0.984148	0.989623	0.960853	0.975466	0.984655
B1	0.876714	0.878121	0.878517	0.896351	0.862937	0.890288	0.893074
B2	0.8663	0.91063	0.910608	0.900938	0.881772	0.832577	0.906717
B3	0.933949	0.918181	0.918571	0.939752	0.905151	0.905664	0.925282
B4	0.815496	0.872599	0.872096	0.860122	0.823425	0.817879	0.865438
B5	0.888805	0.897553	0.897645	0.901821	0.850368	0.877534	0.895893
B6	0.888853	0.927312	0.926938	0.924142	0.861629	0.879724	0.927735
B7	0.940037	0.950903	0.950834	0.959674	0.912156	0.942345	0.95148
B8	0.789226	0.848737	0.848388	0.833402	0.808389	0.708512	0.812432
B9	0.851038	0.906851	0.906603	0.890028	0.881413	0.866193	0.895177
Average	0.88322	0.909503	0.909435	0.909585	0.874809	0.869618	0.905788
Scatter Plot				Box Plot
Histogram				Q-Q Plot
Shapiro-Wilk Test
	Raidotherapy AI	Limbus AI v1.6	Limbus AI v1.5	Therapanacea	MIM	Siemens AIRC	RadFormation
P-Value	0.963012	0.973056	0.976468	0.972304	0.92974	0.506563	0.861881
Normality Test Result	Normally Distributed	Normally Distributed	Normally Distributed	Normally Distributed	Normally Distributed	Normally Distributed	Normally Distributed
Statistical Test Result
Data Set [1]	Data Set [2]	Type of test performed	P-Value	Result
Radiotherapy AI	Limbus AI v1.6	Student t test	0.251215	No statistically significant difference
Radiotherapy AI	Limbus AI v1.5	Student t test	0.252629	No statistically significant difference
Radiotherapy AI	Therapanacea	Student t test	0.27497	No statistically significant difference
Radiotherapy AI	MIM	Student t test	0.720339	No statistically significant difference
Radiotherapy AI	Siemens AIRC	Wilcoxon signed-ranked test	0.275391	No statistically significant difference
Radiotherapy AI	RadFormation	Wilcoxon signed-ranked test	0.00976562	Statistically significant difference
Limbus AI v1.6	Limbus AI v1.5	Student t test	0.996932	No statistically significant difference
Limbus AI v1.6	Therapanacea	Student t test	0.996628	No statistically significant difference
Limbus AI v1.6	MIM	Student t test	0.0807602	No statistically significant difference
Limbus AI v1.6	Siemens AIRC	Wilcoxon signed-ranked test	0.00976562	Statistically significant difference
Limbus AI v1.6	RadFormation	Wilcoxon signed-ranked test	0.556641	No statistically significant difference
Limbus AI v1.5	Therapanacea	Student t test	0.993811	No statistically significant difference
Limbus AI v1.5	MIM	Student t test	0.0815008	No statistically significant difference
Limbus AI v1.5	Siemens AIRC	Wilcoxon signed-ranked test	0.00976562	Statistically significant difference
Limbus AI v1.5	RadFormation	Wilcoxon signed-ranked test	0.625	No statistically significant difference
Therapanacea	MIM	Student t test	0.102423	No statistically significant difference
Therapanacea	Siemens AIRC	Wilcoxon signed-ranked test	0.00195312	Statistically significant difference
Therapanacea	RadFormation	Wilcoxon signed-ranked test	0.322266	No statistically significant difference
MIM	Siemens AIRC	Wilcoxon signed-ranked test	0.845703	No statistically significant difference
MIM	RadFormation	Wilcoxon signed-ranked test	0.00195312	Statistically significant difference
Siemens AIRC	RadFormation	Wilcoxon signed-ranked test	0.00195312	Statistically significant difference

## Sheet: BrainStem (Tau = 0)
Anatomical Site: Brainstem
Tau = 0	Radiotherapy AI	Limbus AI v1.6	Limbus AI v1.5	Therapanacea	MIM	Siemens AIRC	RadFormation
HN1	0.530724	0.522198	0.525172	0.37762	0.461805	0.383095	0.33984
HN2	0.368743	0.319741	0.328096	0.316985	0.258324	0.289882	0.294752
HN3	0.351736	0.362942	0.381219	0.331667	0.273527	0.357775	0.336945
HN4	0.610027	0.576113	0.576706	0.398274	0.487142	0.412552	0.323864
HN6	0.373077	0.340387	0.339997	0.289908	0.330039	0.391767	0.296493
HN7	0.439294	0.39069	0.386611	0.417982	0.325918	0.3125	0.34697
HN8	0.500365	0.574054	0.539067	0.604493	0.460177	0.422979	0.542507
HN9	0.642087	0.606977	0.595967	0.609339	0.462256	0.554474	0.39147
HN10	0.473449	0.335248	0.32117	0.303995	0.361487	0.200302	0.256544
B1	0.547208	0.39235	0.370322	0.472601	0.273589	0.246568	0.352216
B2	0.502557	0.369042	0.376934	0.376408	0.235691	0.32868	0.262536
B3	0.550065	0.39983	0.36302	0.429114	0.162569	0.224693	0.396085
B4	0.428949	0.440538	0.434609	0.49439	0.24856	0.329787	0.360369
B5	0.397643	0.388665	0.386112	0.450853	0.256114	0.332574	0.32059
B6	0.372437	0.421891	0.40854	0.470761	0.216978	0.331363	0.401149
B7	0.455384	0.434793	0.424242	0.45623	0.295713	0.358637	0.397968
B8	0.470165	0.437285	0.447985	0.415426	0.230304	0.36756	0.431633
B9	0.320066	0.449013	0.432135	0.498596	0.153114	0.386576	0.403364
B10	0.320108	0.353492	0.369765	0.424136	0.223869	0.303755	0.3242
Average	0.455478	0.427118	0.421456	0.428357	0.300904	0.343975	0.356815
Scatter Plot				Box Plot
Histogram				Q-Q Plot
Shapiro-Wilk Test
	Raidotherapy AI	Limbus AI v1.6	Limbus AI v1.5	Therapanacea	MIM	Siemens AIRC	RadFormation
P-Value	0.623231	0.0329127	0.0247976	0.421839	0.0545069	0.370876	0.163791
Normality Test Result	Normally Distributed	Not Normally Distributed	Not Normally Distributed	Normally Distributed	Normally Distributed	Normally Distributed	Normally Distributed
Statistical Test Result
Data Set [1]	Data Set [2]	Type of test performed	P-Value	Result
Radiotherapy AI	Limbus AI v1.6	Wilcoxon signed-ranked test	0.133621	No statistically significant difference
Radiotherapy AI	Limbus AI v1.5	Wilcoxon signed-ranked test	0.104156	No statistically significant difference
Radiotherapy AI	Therapanacea	Student t test	0.366228	No statistically significant difference
Radiotherapy AI	MIM	Student t test	2.39684e-05	Statistically significant difference
Radiotherapy AI	Siemens AIRC	Wilcoxon signed-ranked test	0.000164032	Statistically significant difference
Radiotherapy AI	RadFormation	Wilcoxon signed-ranked test	0.00141144	Statistically significant difference
Limbus AI v1.6	Limbus AI v1.5	Wilcoxon signed-ranked test	0.181866	No statistically significant difference
Limbus AI v1.6	Therapanacea	Wilcoxon signed-ranked test	0.465317	No statistically significant difference
Limbus AI v1.6	MIM	Wilcoxon signed-ranked test	1.14441e-05	Statistically significant difference
Limbus AI v1.6	Siemens AIRC	Wilcoxon signed-ranked test	3.8147e-05	Statistically significant difference
Limbus AI v1.6	RadFormation	Wilcoxon signed-ranked test	3.8147e-06	Statistically significant difference
Limbus AI v1.5	Therapanacea	Wilcoxon signed-ranked test	0.293499	No statistically significant difference
Limbus AI v1.5	MIM	Wilcoxon signed-ranked test	1.14441e-05	Statistically significant difference
Limbus AI v1.5	Siemens AIRC	Wilcoxon signed-ranked test	5.34058e-05	Statistically significant difference
Limbus AI v1.5	RadFormation	Wilcoxon signed-ranked test	9.53674e-05	Statistically significant difference
Therapanacea	MIM	Student t test	0.000220365	Statistically significant difference
Therapanacea	Siemens AIRC	Wilcoxon signed-ranked test	0.000522614	Statistically significant difference
Therapanacea	RadFormation	Wilcoxon signed-ranked test	5.34058e-05	Statistically significant difference
MIM	Siemens AIRC	Wilcoxon signed-ranked test	0.036068	Statistically significant difference
MIM	RadFormation	Wilcoxon signed-ranked test	0.0798759	No statistically significant difference
Siemens AIRC	RadFormation	Wilcoxon signed-ranked test	0.441334	No statistically significant difference

## Sheet: BrainStem (Tau = 1)
Anatomical Site: Brainstem
Tau = 1	Radiotherapy AI	Limbus AI v1.6	Limbus AI v1.5	Therapanacea	MIM	Siemens AIRC	RadFormation
HN1	0.530724	0.522198	0.525172	0.37762	0.461805	0.383095	0.33984
HN2	0.368743	0.319741	0.328096	0.316985	0.258324	0.289882	0.294752
HN3	0.351736	0.362942	0.381219	0.331667	0.273527	0.357775	0.336945
HN4	0.610027	0.576113	0.576706	0.398274	0.487142	0.412552	0.323864
HN6	0.373077	0.340387	0.339997	0.289908	0.330039	0.391767	0.296493
HN7	0.439294	0.39069	0.386611	0.417982	0.325918	0.3125	0.34697
HN8	0.500365	0.574054	0.539067	0.604493	0.460177	0.422979	0.542507
HN9	0.642087	0.606977	0.595967	0.609339	0.462256	0.554474	0.39147
HN10	0.473449	0.335248	0.32117	0.303995	0.361487	0.200302	0.256544
B1	0.894811	0.679242	0.65992	0.77379	0.553639	0.505556	0.668739
B2	0.680472	0.508554	0.516174	0.511993	0.313748	0.430853	0.383722
B3	0.743484	0.549021	0.508388	0.568777	0.222992	0.310854	0.545007
B4	0.738158	0.718823	0.709652	0.754779	0.485958	0.578824	0.658057
B5	0.550168	0.534162	0.531384	0.599211	0.335662	0.431305	0.444923
B6	0.716317	0.713043	0.694026	0.734498	0.4311	0.593523	0.73753
B7	0.614293	0.567998	0.551986	0.59035	0.385422	0.451072	0.538132
B8	0.645126	0.600728	0.607979	0.570745	0.318406	0.464156	0.585882
B9	0.597905	0.762144	0.751439	0.773042	0.341691	0.652838	0.737522
B10	0.621367	0.640052	0.646045	0.711983	0.429929	0.53802	0.627694
Average	0.583769	0.542217	0.535316	0.538917	0.381012	0.435912	0.476663
Scatter Plot				Box Plot
Histogram				Q-Q Plot
Shapiro-Wilk Test
	Raidotherapy AI	Limbus AI v1.6	Limbus AI v1.5	Therapanacea	MIM	Siemens AIRC	RadFormation
P-Value	0.758421	0.202164	0.279589	0.0848369	0.632358	0.991165	0.0852987
Normality Test Result	Normally Distributed	Normally Distributed	Normally Distributed	Normally Distributed	Normally Distributed	Normally Distributed	Normally Distributed
Statistical Test Result
Data Set [1]	Data Set [2]	Type of test performed	P-Value	Result
Radiotherapy AI	Limbus AI v1.6	Student t test	0.367578	No statistically significant difference
Radiotherapy AI	Limbus AI v1.5	Student t test	0.286812	No statistically significant difference
Radiotherapy AI	Therapanacea	Student t test	0.383686	No statistically significant difference
Radiotherapy AI	MIM	Welch's t test	1.25618e-05	Statistically significant difference
Radiotherapy AI	Siemens AIRC	Student t test	0.0012943	Statistically significant difference
Radiotherapy AI	RadFormation	Student t test	0.0368323	Statistically significant difference
Limbus AI v1.6	Limbus AI v1.5	Student t test	0.875337	No statistically significant difference
Limbus AI v1.6	Therapanacea	Student t test	0.947605	No statistically significant difference
Limbus AI v1.6	MIM	Welch's t test	0.000162052	Statistically significant difference
Limbus AI v1.6	Siemens AIRC	Student t test	0.0140095	Statistically significant difference
Limbus AI v1.6	RadFormation	Student t test	0.183756	No statistically significant difference
Limbus AI v1.5	Therapanacea	Student t test	0.942047	No statistically significant difference
Limbus AI v1.5	MIM	Student t test	0.000166308	Statistically significant difference
Limbus AI v1.5	Siemens AIRC	Student t test	0.0186926	Statistically significant difference
Limbus AI v1.5	RadFormation	Student t test	0.226712	No statistically significant difference
Therapanacea	MIM	Welch's t test	0.00124557	Statistically significant difference
Therapanacea	Siemens AIRC	Student t test	0.0348797	Statistically significant difference
Therapanacea	RadFormation	Student t test	0.251421	No statistically significant difference
MIM	Siemens AIRC	Student t test	0.111845	No statistically significant difference
MIM	RadFormation	Student t test	0.029486	Statistically significant difference
Siemens AIRC	RadFormation	Student t test	0.375303	No statistically significant difference

## Sheet: BrainStem (Tau = 2)
Anatomical Site: Brainstem
Tau = 2	Radiotherapy AI	Limbus AI v1.6	Limbus AI v1.5	Therapanacea	MIM	Siemens AIRC	RadFormation
HN1	0.851317	0.820208	0.838103	0.644496	0.763035	0.702407	0.601256
HN2	0.666368	0.584224	0.594621	0.574952	0.49237	0.556176	0.512386
HN3	0.621875	0.657356	0.680448	0.649026	0.548578	0.633198	0.568744
HN4	0.887294	0.901248	0.898605	0.67607	0.82941	0.720711	0.651456
HN6	0.645879	0.585162	0.584404	0.526322	0.571521	0.675302	0.529145
HN7	0.735945	0.670427	0.653094	0.684259	0.582175	0.588466	0.618586
HN8	0.843066	0.87009	0.843001	0.892954	0.802239	0.744246	0.834114
HN9	0.934783	0.888297	0.886127	0.893292	0.787869	0.867904	0.664242
HN10	0.818528	0.594778	0.585052	0.561909	0.618297	0.444633	0.528207
B1	0.986746	0.827748	0.816995	0.886808	0.778212	0.662897	0.841451
B2	0.946146	0.784546	0.784235	0.80257	0.569399	0.711181	0.711595
B3	0.975646	0.834327	0.814913	0.835151	0.493526	0.571418	0.844472
B4	0.878995	0.853854	0.846545	0.85695	0.68663	0.702461	0.841576
B5	0.857351	0.816028	0.811242	0.869034	0.639081	0.671461	0.757516
B6	0.908401	0.846275	0.833508	0.851571	0.632988	0.714862	0.90745
B7	0.918981	0.819292	0.805119	0.850576	0.700497	0.696166	0.837652
B8	0.940779	0.869111	0.869417	0.897207	0.661706	0.738523	0.884894
B9	0.764071	0.904544	0.899962	0.892605	0.530603	0.758015	0.908591
B10	0.839607	0.782029	0.782604	0.845944	0.61298	0.665308	0.825691
Average	0.843251	0.784713	0.780421	0.773247	0.647427	0.675018	0.729948
Scatter Plot				Box Plot
Histogram				Q-Q Plot
Shapiro-Wilk Test
	Raidotherapy AI	Limbus AI v1.6	Limbus AI v1.5	Therapanacea	MIM	Siemens AIRC	RadFormation
P-Value	0.0948262	0.00411651	0.00529444	0.00280969	0.336459	0.249491	0.0331813
Normality Test Result	Normally Distributed	Not Normally Distributed	Not Normally Distributed	Not Normally Distributed	Normally Distributed	Normally Distributed	Not Normally Distributed
Statistical Test Result
Data Set [1]	Data Set [2]	Type of test performed	P-Value	Result
Radiotherapy AI	Limbus AI v1.6	Wilcoxon signed-ranked test	0.00283813	Statistically significant difference
Radiotherapy AI	Limbus AI v1.5	Wilcoxon signed-ranked test	0.00334167	Statistically significant difference
Radiotherapy AI	Therapanacea	Wilcoxon signed-ranked test	0.00532913	Statistically significant difference
Radiotherapy AI	MIM	Student t test	2.42626e-06	Statistically significant difference
Radiotherapy AI	Siemens AIRC	Wilcoxon signed-ranked test	3.8147e-05	Statistically significant difference
Radiotherapy AI	RadFormation	Wilcoxon signed-ranked test	0.000267029	Statistically significant difference
Limbus AI v1.6	Limbus AI v1.5	Wilcoxon signed-ranked test	0.066288	No statistically significant difference
Limbus AI v1.6	Therapanacea	Wilcoxon signed-ranked test	0.650749	No statistically significant difference
Limbus AI v1.6	MIM	Wilcoxon signed-ranked test	1.14441e-05	Statistically significant difference
Limbus AI v1.6	Siemens AIRC	Wilcoxon signed-ranked test	5.34058e-05	Statistically significant difference
Limbus AI v1.6	RadFormation	Wilcoxon signed-ranked test	0.0204124	Statistically significant difference
Limbus AI v1.5	Therapanacea	Wilcoxon signed-ranked test	0.541218	No statistically significant difference
Limbus AI v1.5	MIM	Wilcoxon signed-ranked test	1.14441e-05	Statistically significant difference
Limbus AI v1.5	Siemens AIRC	Wilcoxon signed-ranked test	5.34058e-05	Statistically significant difference
Limbus AI v1.5	RadFormation	Wilcoxon signed-ranked test	0.0545731	No statistically significant difference
Therapanacea	MIM	Wilcoxon signed-ranked test	0.00239944	Statistically significant difference
Therapanacea	Siemens AIRC	Wilcoxon signed-ranked test	0.00169373	Statistically significant difference
Therapanacea	RadFormation	Wilcoxon signed-ranked test	0.00169373	Statistically significant difference
MIM	Siemens AIRC	Wilcoxon signed-ranked test	0.210117	No statistically significant difference
MIM	RadFormation	Wilcoxon signed-ranked test	0.0602074	No statistically significant difference
Siemens AIRC	RadFormation	Wilcoxon signed-ranked test	0.0798759	No statistically significant difference

## Sheet: BrainStem (Tau = 3)
Anatomical Site: Brainstem
Tau = 0	Radiotherapy AI	Limbus AI v1.6	Limbus AI v1.5	Therapanacea	MIM	Siemens AIRC	RadFormation
HN1	0.944038	0.933662	0.947759	0.86846	0.905249	0.922716	0.80937
HN2	0.878978	0.848144	0.85138	0.845387	0.670366	0.751862	0.660882
HN3	0.813889	0.848022	0.857744	0.913636	0.755078	0.75479	0.720115
HN4	0.956181	0.981927	0.980776	0.914371	0.954002	0.877406	0.874822
HN6	0.838462	0.786573	0.788693	0.751334	0.769571	0.838946	0.726596
HN7	0.953349	0.921605	0.919577	0.81037	0.788515	0.821558	0.795164
HN8	0.954015	0.951351	0.942726	0.969197	0.932996	0.860909	0.940022
HN9	0.992	0.957897	0.958797	0.972706	0.942343	0.952416	0.863944
HN10	0.93962	0.731767	0.721135	0.712912	0.740963	0.58031	0.627378
B1	0.99859	0.888811	0.884784	0.945375	0.90665	0.761537	0.94076
B2	0.995012	0.889022	0.88646	0.904117	0.720159	0.826018	0.876094
B3	0.993513	0.939423	0.931787	0.929626	0.702917	0.699692	0.952321
B4	0.951483	0.932513	0.930554	0.918974	0.865278	0.795352	0.947663
B5	0.952413	0.899082	0.896856	0.94488	0.799553	0.748845	0.887408
B6	0.977426	0.901794	0.896696	0.927933	0.821462	0.779629	0.97421
B7	0.979885	0.895808	0.889497	0.925984	0.833787	0.762006	0.929551
B8	0.994727	0.955449	0.952819	0.965891	0.852722	0.857857	0.979301
B9	0.894844	0.969163	0.966739	0.950889	0.738754	0.813424	0.979776
B10	0.95011	0.872357	0.868631	0.914968	0.796868	0.740746	0.918584
Average	0.945186	0.90023	0.898601	0.899316	0.815644	0.797159	0.863366
Scatter Plot				Box Plot
Histogram				Q-Q Plot
Shapiro-Wilk Test
	Raidotherapy AI	Limbus AI v1.6	Limbus AI v1.5	Therapanacea	MIM	Siemens AIRC	RadFormation
P-Value	0.00385377	0.0621857	0.0451838	0.00246609	0.611413	0.549536	0.0194524
Normality Test Result	Not Normally Distributed	Normally Distributed	Not Normally Distributed	Not Normally Distributed	Normally Distributed	Normally Distributed	Not Normally Distributed
Statistical Test Result
Data Set [1]	Data Set [2]	Type of test performed	P-Value	Result
Radiotherapy AI	Limbus AI v1.6	Wilcoxon signed-ranked test	0.00334167	Statistically significant difference
Radiotherapy AI	Limbus AI v1.5	Wilcoxon signed-ranked test	0.00457764	Statistically significant difference
Radiotherapy AI	Therapanacea	Wilcoxon signed-ranked test	0.00823212	Statistically significant difference
Radiotherapy AI	MIM	Wilcoxon signed-ranked test	3.8147e-06	Statistically significant difference
Radiotherapy AI	Siemens AIRC	Wilcoxon signed-ranked test	7.62939e-06	Statistically significant difference
Radiotherapy AI	RadFormation	Wilcoxon signed-ranked test	0.000209808	Statistically significant difference
Limbus AI v1.6	Limbus AI v1.5	Wilcoxon signed-ranked test	0.087429	No statistically significant difference
Limbus AI v1.6	Therapanacea	Wilcoxon signed-ranked test	0.828785	No statistically significant difference
Limbus AI v1.6	MIM	Wilcoxon signed-ranked test	3.8147e-05	Statistically significant difference
Limbus AI v1.6	Siemens AIRC	Wilcoxon signed-ranked test	1.90735e-05	Statistically significant difference
Limbus AI v1.6	RadFormation	Wilcoxon signed-ranked test	0.133621	No statistically significant difference
Limbus AI v1.5	Therapanacea	Wilcoxon signed-ranked test	0.650749	No statistically significant difference
Limbus AI v1.5	MIM	Wilcoxon signed-ranked test	0.000125885	Statistically significant difference
Limbus AI v1.5	Siemens AIRC	Wilcoxon signed-ranked test	1.90735e-05	Statistically significant difference
Limbus AI v1.5	RadFormation	Wilcoxon signed-ranked test	0.181866	No statistically significant difference
Therapanacea	MIM	Wilcoxon signed-ranked test	0.000965118	Statistically significant difference
Therapanacea	Siemens AIRC	Wilcoxon signed-ranked test	0.000209808	Statistically significant difference
Therapanacea	RadFormation	Wilcoxon signed-ranked test	0.0445595	Statistically significant difference
MIM	Siemens AIRC	Wilcoxon signed-ranked test	0.441334	No statistically significant difference
MIM	RadFormation	Wilcoxon signed-ranked test	0.104156	No statistically significant difference
Siemens AIRC	RadFormation	Wilcoxon signed-ranked test	0.0258217	Statistically significant difference

## Sheet: Left Eye (Tau = 0)
Anatomical Site: Left Eye
Tau = 0	Radiotherapy AI	Limbus AI v1.6	Limbus AI v1.5	Therapanacea	MIM	Siemens AIRC	RadFormation
HN5	0.77551	0.749724	0.748209	0.737013	0.682655	0.580848	0.714813
HN10	0.853437	0.610624	0.612188	0.616166	0.72996	0.666369	0.68018
B1	0.846266	0.368403	0.349266	0.499014	0.558755	0.322918	0.37589
B2	0.874638	0.538641	0.470929	0.750127	0.524462	0.59415	0.524933
B3	0.802242	0.590513	0.641747	0.448372	0.70846	0.517142	0.507684
B4	0.563837	0.540323	0.498721	0.571566	0.482484	0.541529	0.666667
B5	0.660284	0.556914	0.50244	0.614796	0.492875	0.5783	0.654936
B6	0.250714	0.19513	0.196648	0.236719	0.210597	0.220751	0.23586
B7	0.687708	0.569685	0.530423	0.640942	0.460876	0.534393	0.712161
B8	0.481771	0.517162	0.513281	0.423161	0.382855	0.56296	0.571535
B9	0.504775	0.557488	0.489458	0.604237	0.509531	0.652152	0.710347
B10	0.781753	0.49505	0.463652	0.518492	0.507222	0.459733	0.565099
Average	0.673578	0.524138	0.501414	0.555051	0.520894	0.519271	0.576675
Scatter Plot				Box Plot
Histogram				Q-Q Plot
Shapiro-Wilk Test
	Raidotherapy AI	Limbus AI v1.6	Limbus AI v1.5	Therapanacea	MIM	Siemens AIRC	RadFormation
P-Value	0.141297	0.0583696	0.445554	0.56065	0.348327	0.047785	0.047692
Normality Test Result	Normally Distributed	Normally Distributed	Normally Distributed	Normally Distributed	Normally Distributed	Not Normally Distributed	Not Normally Distributed
Statistical Test Result
Data Set [1]	Data Set [2]	Type of test performed	P-Value	Result
Radiotherapy AI	Limbus AI v1.6	Wilcoxon signed-ranked test	0.00927734	Statistically significant difference
Radiotherapy AI	Limbus AI v1.5	Wilcoxon signed-ranked test	0.00244141	Statistically significant difference
Radiotherapy AI	Therapanacea	Wilcoxon signed-ranked test	0.012207	Statistically significant difference
Radiotherapy AI	MIM	Wilcoxon signed-ranked test	0.000976562	Statistically significant difference
Radiotherapy AI	Siemens AIRC	Wilcoxon signed-ranked test	0.012207	Statistically significant difference
Radiotherapy AI	RadFormation	Wilcoxon signed-ranked test	0.203613	No statistically significant difference
Limbus AI v1.6	Limbus AI v1.5	Wilcoxon signed-ranked test	0.0522461	No statistically significant difference
Limbus AI v1.6	Therapanacea	Wilcoxon signed-ranked test	0.203613	No statistically significant difference
Limbus AI v1.6	MIM	Wilcoxon signed-ranked test	0.791016	No statistically significant difference
Limbus AI v1.6	Siemens AIRC	Wilcoxon signed-ranked test	0.909668	No statistically significant difference
Limbus AI v1.6	RadFormation	Wilcoxon signed-ranked test	0.0424805	Statistically significant difference
Limbus AI v1.5	Therapanacea	Wilcoxon signed-ranked test	0.129395	No statistically significant difference
Limbus AI v1.5	MIM	Wilcoxon signed-ranked test	0.569336	No statistically significant difference
Limbus AI v1.5	Siemens AIRC	Wilcoxon signed-ranked test	0.380371	No statistically significant difference
Limbus AI v1.5	RadFormation	Wilcoxon signed-ranked test	0.0209961	Statistically significant difference
Therapanacea	MIM	Wilcoxon signed-ranked test	0.30127	No statistically significant difference
Therapanacea	Siemens AIRC	Wilcoxon signed-ranked test	0.30127	No statistically significant difference
Therapanacea	RadFormation	Wilcoxon signed-ranked test	0.30127	No statistically significant difference
MIM	Siemens AIRC	Wilcoxon signed-ranked test	0.909668	No statistically significant difference
MIM	RadFormation	Wilcoxon signed-ranked test	0.17627	No statistically significant difference
Siemens AIRC	RadFormation	Wilcoxon signed-ranked test	0.0161133	Statistically significant difference

## Sheet: Left Eye (Tau = 1)
Anatomical Site: Left Eye
Tau = 0	Radiotherapy AI	Limbus AI v1.6	Limbus AI v1.5	Therapanacea	MIM	Siemens AIRC	RadFormation
HN5	0.77551	0.749724	0.748209	0.737013	0.682655	0.580848	0.714813
HN10	0.853437	0.610624	0.612188	0.616166	0.72996	0.666369	0.68018
B1	0.999675	0.686206	0.642369	0.877792	0.916087	0.619152	0.765524
B2	0.988572	0.763493	0.701684	0.93469	0.738837	0.831494	0.759006
B3	0.94976	0.823233	0.85304	0.733209	0.880503	0.755219	0.759818
B4	0.920285	0.913642	0.878731	0.94008	0.840113	0.923533	0.969218
B5	0.86264	0.793736	0.731603	0.830175	0.732282	0.799963	0.87794
B6	0.524282	0.472331	0.488336	0.505409	0.475869	0.489492	0.49859
B7	0.867663	0.809342	0.76666	0.850362	0.675777	0.755178	0.895128
B8	0.701265	0.731585	0.713086	0.659505	0.579325	0.770436	0.797239
B9	0.871248	0.916608	0.871148	0.955783	0.82879	0.965198	0.985364
B10	0.993564	0.841771	0.837436	0.797027	0.864378	0.750578	0.853278
Average	0.858992	0.759358	0.737041	0.786434	0.745381	0.742288	0.796342
Scatter Plot				Box Plot
Histogram				Q-Q Plot
Shapiro-Wilk Test
	Raidotherapy AI	Limbus AI v1.6	Limbus AI v1.5	Therapanacea	MIM	Siemens AIRC	RadFormation
P-Value	0.0644601	0.351631	0.479012	0.525885	0.5307	0.925313	0.634351
Normality Test Result	Normally Distributed	Normally Distributed	Normally Distributed	Normally Distributed	Normally Distributed	Normally Distributed	Normally Distributed
Statistical Test Result
Data Set [1]	Data Set [2]	Type of test performed	P-Value	Result
Radiotherapy AI	Limbus AI v1.6	Wilcoxon signed-ranked test	0.00927734	Statistically significant difference
Radiotherapy AI	Limbus AI v1.5	Wilcoxon signed-ranked test	0.00146484	Statistically significant difference
Radiotherapy AI	Therapanacea	Wilcoxon signed-ranked test	0.0268555	Statistically significant difference
Radiotherapy AI	MIM	Wilcoxon signed-ranked test	0.000488281	Statistically significant difference
Radiotherapy AI	Siemens AIRC	Wilcoxon signed-ranked test	0.0209961	Statistically significant difference
Radiotherapy AI	RadFormation	Wilcoxon signed-ranked test	0.17627	No statistically significant difference
Limbus AI v1.6	Limbus AI v1.5	Wilcoxon signed-ranked test	0.0341797	Statistically significant difference
Limbus AI v1.6	Therapanacea	Wilcoxon signed-ranked test	0.469727	No statistically significant difference
Limbus AI v1.6	MIM	Wilcoxon signed-ranked test	0.423828	No statistically significant difference
Limbus AI v1.6	Siemens AIRC	Wilcoxon signed-ranked test	0.569336	No statistically significant difference
Limbus AI v1.6	RadFormation	Wilcoxon signed-ranked test	0.0268555	Statistically significant difference
Limbus AI v1.5	Therapanacea	Student t test	0.360295	No statistically significant difference
Limbus AI v1.5	MIM	Student t test	0.870548	No statistically significant difference
Limbus AI v1.5	Siemens AIRC	Student t test	0.920516	No statistically significant difference
Limbus AI v1.5	RadFormation	Wilcoxon signed-ranked test	0.0268555	Statistically significant difference
Therapanacea	MIM	Student t test	0.466447	No statistically significant difference
Therapanacea	Siemens AIRC	Student t test	0.444316	No statistically significant difference
Therapanacea	RadFormation	Wilcoxon signed-ranked test	0.30127	No statistically significant difference
MIM	Siemens AIRC	Student t test	0.955299	No statistically significant difference
MIM	RadFormation	Wilcoxon signed-ranked test	0.17627	No statistically significant difference
Siemens AIRC	RadFormation	Wilcoxon signed-ranked test	0.00927734	Statistically significant difference

[truncated: 86 more sheets: Left Eye (Tau = 2), Left Eye (Tau = 3), Right Eye (Tau = 0), Right Eye (Tau = 1), Right Eye (Tau = 2), Right Eye (Tau = 3), Spinalcord (Tau = 0), Spinalcord (Tau = 1), Spinalcord (Tau = 2), Spinalcord (Tau = 3), Optic Chiasm (Tau = 0), Optic Chiasm (Tau = 1), Optic Chiasm (Tau = 2), Optic Chiasm (Tau = 3), Left Optic Nerve (Tau = 0), Left Optic Nerve (Tau = 1), Left Optic Nerve (Tau = 2), Left Optic Nerve (Tau = 3), Right Optic Nerve (Tau = 0), Right Optic Nerve (Tau = 1) …]
